# Supplementary material for: Machine learning insight into the role of imaging and clinical variables for the prediction of obstructive coronary artery disease and revascularization: An exploratory analysis of the CONSERVE study
Source: PLoS One. 2020 Jun 25;15(6):e0233791. doi: 10.1371/journal.pone.0233791 (PMC7316297; doi:10.1371/journal.pone.0233791)
Supplement: S1 Data — (XLSX) [file pone.0233791.s001.xlsx]

## Sheet: Eligible Patients
	Gender_	bmi	bl_anginatype	bl_cardrisk_currentsmoker	bl_cardrisk_formersmoker	bl_cardrisk_dm	bl_cardrisk_fxcad	bl_cardrisk_hlp	bl_cardrisk_htn	X	Randomization_Result_	CABG - Enrollment	Severity....Prox.RCA....Severity	Severity....Mid.RCA....Severity	Severity....Distal.RCA....Severity	Severity....LM....Severity	Severity....Prox.LAD....Severity	Severity....Mid.LAD....Severity	Severity....Distal.LAD....Severity	Severity....Ramus....Severity	Severity....Prox.Circ....Severity	Severity....Distal.Circ....Severity	Severity....OM1....Severity	Severity....OM2....Severity	Severity....L.PDA....Severity	Severity....R.PDA....Severity	Severity....L.PLB....Severity	Severity....R.PLB....Severity	Severity....Diag.1....Severity	Severity....Diag.2....Severity	Number.of.evaluable.segments	SIS	RCA_max_sss	LAD_max_sss	LCx_max_sss	Max_sss	nvd_50_numvessels	nvd_50_nonobs	nvd_50	nvd_70_numvess	nvd_70_nonobs	nvd_70	bl_Angina_Type	ct_Urgent_emergent_sx_due_to_0	ct_Urgent_emergent_sx_due_to_h
1	Female	29.2396	Atypical angina	0	0	1	0	1	0	1	CCTA		0	0	0	0	0	0	0	-2	0	0	-2	-2	-2	0	-2	-2	0	0	12	0	0	0	0	0	0	0	0	0	0	0	Atypical	NA	No
2	Male	30.7191	Typical or unstable angina	0	1	0	0	0	1	2	CCTA		1	0	0	1	2	1	0	0	1	4	-1	-1	-2	-1	-2	0	1	-1	12	7	1	2	4	4	1	1	1	1	1	1	Typical	NA	No
3	Male	25.4332	Atypical angina	0	0	1	0	1	1	3	CCTA		2	1	4	4	3	4	3	-1	4	4	-1	3	-2	4	-2	1	0	0	14	12	4	4	4	4	3	3	3	3	3	3	Atypical	NA	No
4	Female	29.0284	Atypical angina	0	0	0	0	0	1	4	ICA		0	0	1	0	0	1	0	0	2	4	0	0	0	0	0	0	0	0	18	4	1	1	4	4	1	1	1	1	1	1	Atypical	NA	NA
5	Male	25.3548	Non-cardiac pain	1	0	0	0	1	0	5	CCTA		0	0	2	0	0	0	0	0	1	0	-1	0	-2	2	-2	-1	-1	2	13	4	2	2	1	2	0	4	4	0	4	4	Non-cardiac	NA	No
6	Female	25.9674	Atypical angina	0	0	0	0	0	1	6	CCTA		0	0	0	2	1	0	0	-2	0	3	-1	3	-2	0	-2	0	4	0	14	5	0	4	3	4	2	2	2	1	1	1	Atypical	NA	No
7	Female	22.5686	Atypical angina	0	0	0	0	0	1	7	ICA		2	0	0	0	0	0	2	0	0	0	0	0	0	0	0	0	0	0	18	2	2	2	0	2	0	4	4	0	4	4	Atypical	NA	NA
8	Male	25.7141	Atypical angina	0	1	0	0	0	0	8	CCTA		0	1	0	0	0	1	0	-2	0	0	-2	-2	-2	0	-2	0	0	-1	12	2	1	1	0	1	0	4	4	0	4	4	Atypical	NA	No
9	Female	26.4416	Atypical angina	0	0	0	0	1	1	9	ICA		0	0	0	0	2	2	0	0	0	0	0	0	0	0	0	0	1	0	18	3	0	2	0	2	0	4	4	0	4	4	Atypical	NA	NA
10	Male	23.9166	Typical or unstable angina	0	0	1	0	0	1	10	ICA		1	4	0	0	0	2	0	0	2	0	0	0	0	1	0	1	0	0	18	6	4	2	2	4	1	1	1	1	1	1	Typical	NA	NA
11	Male	24.9135	Typical or unstable angina	0	1	1	0	0	1	11	CCTA		3	2	4	1	2	2	0	1	4	0	4	0	-2	4	-2	3	3	2	16	13	4	3	4	4	3	3	3	2	2	2	Typical	NA	No
12	Female	24.6226	Typical or unstable angina	0	0	0	1	0	0	12	ICA
13	Male	27.9752	Asymptomatic	0	1	0	0	0	1	13	ICA		0	0	0	0	0	0	0	0	0	0	0	0	0	0	0	0	0	0	18	0	0	0	0	0	0	0	0	0	0	0	Asymptomatic	NA	NA
14	Female	20.8247	Asymptomatic	0	0	0	0	1	1	14	CCTA		0	0	0	2	3	2	0	-2	1	-2	-2	-2	-2	0	-2	0	-2	-2	10	4	0	3	1	3	1	1	1	0	0	0	Asymptomatic	NA	No
15	Male	24.9307	Typical or unstable angina	0	1	0	0	0	0	15	ICA		0	0	0	0	0	0	0	0	0	0	0	0	0	0	0	0	1	1	18	2	0	1	0	1	0	4	4	0	4	4	Typical	NA	NA
16	Female	26.772	Typical or unstable angina	0	0	1	0	1	1	16	CCTA		3	2	3	1	1	2	0	3	1	1	0	-2	-2	2	-2	2	0	0	15	11	3	3	1	3	2	2	2	0	0	0	Typical	NA	No
17	Female	23.4559	Typical or unstable angina	0	0	0	0	0	1	17	ICA		0	0	0	0	0	1	0	0	0	0	0	0	0	0	0	0	0	0	18	1	0	1	0	1	0	4	4	0	4	4	Typical	NA	NA
18	Male	29.4344	Atypical angina	0	0	0	1	1	1	18	ICA		0	0	0	0	0	1	0	0	0	0	0	0	0	0	0	0	0	0	18	1	0	1	0	1	0	4	4	0	4	4	Atypical	NA	NA
19	Male	23.0192	Atypical angina	1	0	1	0	1	0	19	CCTA		1	1	3	1	0	0	0	0	1	0	0	-2	-2	0	-2	0	0	-2	14	5	3	0	1	3	1	1	1	0	0	0	Atypical	NA	No
20	Male	28.3795	Typical or unstable angina	1	0	0	0	0	1	20	ICA		0	0	0	0	0	1	0	0	0	0	0	0	0	0	0	0	0	0	18	1	0	1	0	1	0	4	4	0	4	4	Typical	NA	NA
21	Female	20.8325	Atypical angina	0	0	1	1	1	1	21	CCTA		0	0	0	0	0	1	0	0	0	0	0	0	-2	0	-2	0	0	0	16	1	0	1	0	1	0	4	4	0	4	4	Atypical	NA	No
22	Female	26.2722	Typical or unstable angina	0	0	0	0	1	1	22	ICA		0	0	0	0	0	2	0	1	0	0	0	0	0	0	0	0	0	0	18	2	0	2	0	2	0	4	4	0	4	4	Typical	NA	NA
25	Female	25.2851	Typical or unstable angina	0	0	1	0	0	1	25	ICA		1	1	1	0	2	0	0	0	0	0	0	0	0	2	0	0	0	0	18	5	2	2	0	2	0	4	4	0	4	4	Typical	NA	NA
27	Female	25.3336	Typical or unstable angina	0	0	1	0	1	1	27	CCTA		1	2	1	3	3	1	1	0	3	4	0	-1	-2	3	-2	2	2	2	15	13	3	3	4	4	3	3	3	1	1	3	Typical	NA	No
29	Male	22.3491	Typical or unstable angina	0	0	0	1	1	1	29	ICA		4	4	0	0	0	4	0	0	2	0	0	0	0	0	0	0	2	0	18	5	4	4	2	4	2	2	2	2	2	2	Typical	NA	NA
30	Male	24.1254	Other	0	1	1	0	0	0	30	CCTA		0	0	0	0	0	0	0	0	0	0	0	0	-2	0	-2	0	0	-2	15	0	0	0	0	0	0	0	0	0	0	0	Dyspnea	NA	No
32	Female	25.6677	Typical or unstable angina	0	0	1	1	1	0	32	CCTA		1	0	0	0	0	1	0	-2	1	0	0	-2	-2	0	-2	0	2	0	14	4	1	2	1	2	0	4	4	0	4	4	Typical	NA	No
36	Female	23.773	Atypical angina	0	0	0	0	0	0	36	CCTA		2	0	0	0	4	0	0	0	0	0	0	-2	-2	0	-2	0	0	-2	14	2	2	4	0	4	1	1	1	1	1	1	Atypical	NA	No
37	Male	37.2944	Typical or unstable angina	0	1	0	0	1	1	37	CCTA		0	0	0	1	2	0	0	-2	1	1	-1	1	-2	0	-2	-1	0	0	13	5	0	2	1	2	0	4	4	0	4	4	Typical	NA	No
38	Male	19.0545	Typical or unstable angina	1	0	0	0	0	1	38	ICA		0	0	1	0	2	3	1	0	4	4	0	0	0	0	0	0	1	0	18	7	1	3	4	4	2	2	2	1	1	1	Typical	NA	NA
40	Male	21.2061	Other	0	1	0	0	0	1	40	ICA		1	4	0	0	0	4	1	1	0	3	0	0	0	0	0	0	0	1	18	7	4	4	3	4	3	3	3	2	2	2	Dyspnea	NA	NA
41	Female	31.9009	Other	0	0	1	0	1	1	41	CCTA		0	0	0	2	3	3	0	0	0	0	0	0	-2	0	-2	0	0	0	16	3	0	3	0	3	1	1	1	0	0	0	Dyspnea	NA	No
42	Male	26.3628	Typical or unstable angina	0	1	1	0	0	1	42	ICA		0	0	0	0	2	4	4	0	0	2	4	0	0	2	0	0	0	0	18	6	2	4	4	4	2	2	2	2	2	2	Typical	NA	NA
43	Female	29.5458	Typical or unstable angina	0	0	0	0	1	1	43	CCTA		2	0	-1	0	2	1	0	-1	0	1	0	0	-2	0	-2	0	1	-2	13	5	2	2	1	2	0	4	4	0	4	4	Typical	NA	No
44	Female	24.5732	Atypical angina	0	0	0	0	1	0	44	ICA		1	0	0	0	0	0	1	0	0	0	0	0	0	0	0	0	0	0	18	2	1	1	0	1	0	4	4	0	4	4	Atypical	NA	NA
45	Male	22.6471	Atypical angina	0	1	0	0	1	1	45	CCTA		2	0	3	0	4	3	0	0	3	0	0	0	0	3	0	0	0	0	18	6	3	4	3	4	3	3	3	1	1	1	Atypical	NA	No
46	Male	28.375	Typical or unstable angina	0	1	0	0	1	0	46	ICA		0	0	0	0	0	1	0	0	0	0	0	0	0	0	0	0	0	0	18	1	0	1	0	1	0	4	4	0	4	4	Typical	NA	NA
48	Female	22.3478	Atypical angina	0	0	0	0	1	0	48	ICA		0	0	0	0	0	1	0	0	0	0	0	0	0	0	0	0	0	0	18	1	0	1	0	1	0	4	4	0	4	4	Atypical	NA	NA
51	Female	22.3674	Other	0	0	1	0	1	1	51	CCTA		1	0	0	1	2	0	0	0	0	2	0	2	-2	0	-2	1	0	-2	15	6	1	2	2	2	0	4	4	0	4	4	Dyspnea	NA	No
54	Female	19.2415	Typical or unstable angina	0	0	0	0	0	1	54	ICA		0	1	0	0	0	2	0	0	0	4	0	0	0	0	0	0	0	0	18	3	1	2	4	4	1	1	1	1	1	1	Typical	NA	NA
55	Female	26.4381	Atypical angina	0	0	0	0	1	1	55	CCTA		0	1	1	0	1	0	0	0	0	0	0	-2	-2	1	-2	0	0	-2	14	4	1	1	0	1	0	4	4	0	4	4	Atypical	NA	No
56	Female	23.833	Atypical angina	0	0	0	0	1	0	56	CCTA		0	0	0	0	0	0	0	-2	0	0	0	-2	-2	0	0	-2	0	0	14	0	0	0	0	0	0	0	0	0	0	0	Atypical	NA	No
57	Female	22.0741	Typical or unstable angina	0	0	1	0	1	1	57	CCTA		3	2	3	1	2	3	0	-2	3	-1	-1	0	-2	2	-2	0	3	0	13	9	3	3	3	3	3	3	3	0	0	0	Typical	NA	No
58	Male	27.1416	Atypical angina	1	0	0	0	0	1	58	ICA		4	0	0	0	0	1	1	0	0	4	4	0	0	0	0	0	0	0	18	5	4	1	4	4	2	2	2	2	2	2	Atypical	NA	NA
59	Male	19.4874	Atypical angina	0	1	0	0	0	0	59	ICA		1	0	0	0	3	2	0	0	0	2	0	0	0	0	0	0	0	0	18	4	1	3	2	3	1	1	1	0	0	0	Atypical	NA	NA
63	Female	19.2659	Other	0	0	1	0	1	1	63	ICA		0	0	0	0	4	0	0	0	0	0	0	0	0	0	0	0	0	0	18	1	0	4	0	4	1	1	1	1	1	1	Dyspnea	NA	NA
66	Male	27.0169	Asymptomatic	0	1	0	0	1	0	66	ICA		4	4	0	0	2	4	0	0	2	0	0	0	0	0	0	0	0	0	18	5	4	4	2	4	2	2	2	2	2	2	Asymptomatic	NA	NA
73	Male	22.3863	Other	0	0	0	1	0	1	73	CCTA		0	0	0	1	1	0	0	2	0	0	-2	-2	-2	0	-2	0	2	0	14	4	0	2	0	2	0	4	4	0	4	4	Dyspnea	NA	No
76	Male	19.6311	Other	0	0	0	0	0	1	76	ICA		0	0	0	0	0	1	0	0	0	0	0	0	0	0	0	0	0	0	18	1	0	1	0	1	0	4	4	0	4	4	palpitation	NA	NA
82	Male	27.3356	Atypical angina	0	0	0	1	1	1	82	CCTA		1	0	0	0	0	3	0	-2	0	3	0	0	-2	0	-2	0	2	-1	14	4	1	3	3	3	2	2	2	0	0	0	Atypical	NA	No
83	Male	19.3337	Asymptomatic	0	0	1	0	0	1	83	ICA		0	0	0	0	0	4	0	0	0	0	0	0	0	0	0	0	0	0	18	1	0	4	0	4	1	1	1	1	1	1	Asymptomatic	NA	NA
85	Female	24.8358	Atypical angina	0	0	0	1	1	0	85	ICA		0	0	1	0	2	0	0	0	0	1	0	0	0	2	0	0	0	0	18	4	2	2	1	2	0	4	4	0	4	4	Atypical	NA	NA
86	Male	22.3863	Typical or unstable angina	1	0	0	0	1	1	86	CCTA		1	4	2	0	1	2	-1	-2	1	1	-1	0	-2	0	-2	0	0	-1	12	7	4	2	1	4	1	1	1	1	1	1	Typical	NA	No
87	Male	22.8571	Typical or unstable angina	0	1	0	0	1	1	87	ICA		1	3	0	3	1	1	4	4	3	0	4	0	0	4	0	4	0	0	18	11	4	4	4	4	3	3	3	3	3	3	Typical	NA	NA
88	Male	26.024	Typical or unstable angina	0	0	1	1	0	0	88	CCTA		1	2	0	0	0	4	0	-2	0	3	-1	3	-2	0	-2	0	1	4	14	7	2	4	3	4	2	2	2	1	1	1	Typical	NA	No
89	Male	21.2585	Typical or unstable angina	0	1	0	0	0	0	89	CCTA		0	0	0	0	4	2	0	0	0	0	-2	-2	-2	2	-2	0	-1	0	13	3	2	4	0	4	1	1	1	1	1	1	Typical	NA	No
91	Male	22.8928	Atypical angina	0	0	1	1	0	1	91	CCTA		0	0	0	0	0	0	0	0	0	0	0	0	-2	0	-2	0	0	-2	15	0	0	0	0	0	0	0	0	0	0	0	Atypical	NA	No
100	Female	26.0375	Typical or unstable angina	0	0	0	0	1	0	100	ICA		0	0	0	0	2	0	0	0	0	0	0	0	0	0	0	0	0	0	18	1	0	2	0	2	0	4	4	0	4	4	Typical	NA	NA
101	Male	24.8971	Atypical angina	0	1	0	0	0	0	101	ICA
103	Male	26.7949	Other	0	1	1	0	1	1	103	ICA		0	1	0	0	0	0	2	0	0	1	0	0	0	0	0	0	0	0	18	3	1	2	1	2	0	4	4	0	4	4	Dyspnea	NA	NA
106	Male	25.5036	Atypical angina	1	0	0	0	0	0	106	ICA		0	0	0	0	0	1	0	0	0	0	0	0	0	0	0	0	0	0	18	1	0	1	0	1	0	4	4	0	4	4	Atypical	NA	NA
110	Male	25.3593	Atypical angina	1	0	1	0	1	1	110	ICA		0	0	0	0	0	0	1	0	0	3	0	0	0	0	0	0	0	0	18	2	0	1	3	3	1	1	1	0	0	0	Atypical	NA	NA
111	Male	23.03	Atypical angina	0	0	0	1	1	1	111	CCTA		2	3	2	1	4	3	0	-2	2	3	0	-1	-2	0	-2	-1	-2	-2	11	8	3	4	3	4	3	3	3	1	1	1	Atypical	NA	No
112	Female	25.0657	Typical or unstable angina	0	0	0	1	0	0	112	ICA		0	0	0	0	0	1	0	0	0	0	0	0	0	0	0	0	0	0	18	1	0	1	0	1	0	4	4	0	4	4	Typical	NA	NA
113	Male	27.31	Typical or unstable angina	0	1	1	0	1	1	113	CCTA		0	0	0	1	1	1	0	-2	1	0	0	1	-2	0	-2	0	0	0	15	5	0	1	1	1	0	4	4	0	4	4	Typical	NA	No
115	Male	28.2828	Atypical angina	0	1	1	0	0	1	115	ICA		0	0	0	4	4	0	0	0	4	0	0	0	0	0	0	0	0	0	18	3	0	4	4	4	2	2	3	2	2	3	Atypical	NA	NA
116	Male	23.9995	Typical or unstable angina	0	1	1	0	0	1	116	ICA		0	0	0	2	2	0	0	0	0	0	0	0	0	0	0	0	0	0	18	2	0	2	0	2	0	4	4	0	4	4	Typical	NA	NA
117	Female	21.6855	Other	0	0	0	0	0	1	117	ICA		0	0	0	0	0	0	0	0	0	0	0	0	0	0	0	0	0	0	18	0	0	0	0	0	0	0	0	0	0	0	Dyspnea	NA	NA
123	Female	24.864	Typical or unstable angina	0	0	0	1	1	1	123	ICA		0	1	0	0	2	2	0	0	1	1	0	0	0	0	0	0	0	0	18	5	1	2	1	2	0	4	4	0	4	4	Typical	NA	NA
124	Female	25.5937	Typical or unstable angina	0	0	0	1	1	0	124	CCTA		0	0	0	0	0	0	0	-1	0	0	0	0	-2	0	-2	-1	0	0	14	0	0	0	0	0	0	0	0	0	0	0	Typical	NA	No
126	Female	20.9321	Typical or unstable angina	0	0	1	0	0	0	126	CCTA		0	0	0	0	1	0	0	-2	0	0	0	0	-2	0	-2	0	0	-2	14	1	0	1	0	1	0	4	4	0	4	4	Typical	NA	No
127	Male	20.202	Atypical angina	0	0	0	1	1	1	127	CCTA		0	0	0	1	2	1	0	0	1	0	0	-2	-2	0	-2	0	0	0	15	4	0	2	1	2	0	4	4	0	4	4	Atypical	NA	No
128	Male	29.0666	Asymptomatic	0	0	0	0	1	1	128	ICA		0	0	0	0	2	0	0	0	0	0	0	0	0	0	0	0	0	0	18	1	0	2	0	2	0	4	4	0	4	4	Asymptomatic	NA	NA
131	Male	23.1405	Atypical angina	0	0	0	1	0	0	131	ICA		2	0	1	1	0	2	0	0	2	3	0	0	0	0	0	0	0	0	18	6	2	2	3	3	1	1	1	0	0	0	Atypical	NA	NA
132	Female	25.5937	Atypical angina	0	0	0	1	1	1	132	ICA		0	0	0	0	0	0	0	0	0	0	0	0	0	0	0	0	0	0	18	0	0	0	0	0	0	0	0	0	0	0	Atypical	NA	NA
136	Female	29.9688	Atypical angina	0	0	1	1	0	1	136	CCTA
137	Female	23.5078	Atypical angina	0	0	0	0	1	1	137	ICA
140	Female	28.9341	Atypical angina	0	0	0	0	1	1	140	ICA		0	1	0	0	0	1	0	0	0	1	0	0	0	0	0	0	0	0	18	3	1	1	1	1	0	4	4	0	4	4	Atypical	NA	NA
141	Male	24.0569	Atypical angina	0	1	0	0	1	1	141	ICA		0	0	0	0	0	0	0	0	0	0	0	0	0	0	0	0	0	0	18	0	0	0	0	0	0	0	0	0	0	0	Atypical	NA	NA
142	Female	23.1247	Atypical angina	0	0	0	0	1	1	142	CCTA		1	0	0	0	3	1	0	0	0	0	0	0	-2	0	-2	0	0	0	16	3	1	3	0	3	1	1	1	0	0	0	Atypical	NA	No
143	Female	23.4375	Atypical angina	0	0	0	1	0	1	143	ICA		2	0	0	0	0	1	0	0	0	1	0	0	0	0	0	0	2	0	18	4	2	2	1	2	0	4	4	0	4	4	Atypical	NA	NA
144	Male	24.7676	Typical or unstable angina	0	1	1	0	1	0	144	CCTA		0	0	0	0	0	0	0	-2	0	0	0	0	-2	0	-2	0	0	0	15	0	0	0	0	0	0	0	0	0	0	0	Typical	NA	No
145	Female	32.0399	Other	0	0	0	0	1	0	145	ICA		0	0	0	0	0	0	0	0	0	0	0	0	0	0	0	0	0	0	18	0	0	0	0	0	0	0	0	0	0	0	Dyspnea	NA	NA
148	Female	25.9695	Atypical angina	0	0	1	1	0	0	148	ICA		1	1	0	0	0	1	0	0	0	1	3	0	0	0	0	0	0	0	18	5	1	1	3	3	1	1	1	0	0	0	Atypical	NA	NA
150	Female	23.3726	Typical or unstable angina	0	0	0	0	0	0	150	ICA		0	0	0	0	0	0	0	0	0	0	0	0	0	0	0	0	0	0	18	0	0	0	0	0	0	0	0	0	0	0	Typical	NA	NA
153	Female	20.2848	Atypical angina	0	0	0	0	0	0	153	ICA		0	0	0	0	0	1	0	0	0	0	0	0	0	0	0	0	0	0	18	1	0	1	0	1	0	4	4	0	4	4	Atypical	NA	NA
156	Female	24.0346	Typical or unstable angina	0	0	0	1	0	0	156	CCTA		0	0	0	0	0	0	0	-2	0	0	0	0	-2	0	-2	0	0	0	15	0	0	0	0	0	0	0	0	0	0	0	Typical	NA	No
160	Male	22.1003	Atypical angina	0	0	0	0	0	0	160	CCTA		0	0	-1	0	0	0	0	0	0	0	0	-2	0	-2	-2	-2	-1	-1	11	0	0	0	0	0	0	0	0	0	0	0	Atypical	NA	No
163	Male	26.1286	Atypical angina	1	0	0	0	1	0	163	CCTA		1	0	0	0	4	1	0	-2	1	2	1	0	-2	0	-2	0	1	2	15	8	1	4	2	4	1	1	1	1	1	1	Atypical	NA	No
166	Female	28.7619	Atypical angina	0	0	0	1	0	1	166	CCTA		0	0	0	1	0	0	0	-2	0	0	0	-2	-2	1	1	-2	0	-1	13	3	1	0	1	1	0	4	4	0	4	4	Atypical	NA	No
168	Female	21.1109	Atypical angina	0	0	0	0	1	0	168	CCTA		0	0	-1	-2	4	0	0	-2	0	0	4	2	-2	-1	-2	-1	-2	-2	9	3	0	4	4	4	2	2	2	2	2	2	Atypical	NA	No
171	Female	24.974	Atypical angina	0	0	0	0	0	1	171	CCTA		0	0	0	0	0	0	0	-2	0	0	-1	0	-1	0	-1	0	0	-2	13	0	0	0	0	0	0	0	0	0	0	0	Atypical	NA	No
172	Female	26.3465	Atypical angina	0	0	0	0	1	1	172	ICA		2	4	0	1	0	4	4	0	2	2	0	0	0	3	0	0	4	0	18	9	4	4	2	4	2	2	2	2	2	2	Atypical	NA	NA
174	Male	23.5078	Typical or unstable angina	0	1	1	0	1	1	174	ICA		0	0	0	0	2	4	4	0	0	1	0	0	0	0	0	0	0	0	18	4	0	4	1	4	1	1	1	1	1	1	Typical	NA	NA
179	Male	26.3656	Asymptomatic	0	0	0	1	1	1	179	CCTA		3	0	0	1	3	4	0	3	4	4	0	-2	-2	0	-2	4	2	-2	14	9	4	4	4	4	3	3	3	3	3	3	Asymptomatic	NA	No
180	Male	21.9441	Typical or unstable angina	0	0	1	0	1	1	180	ICA		2	2	4	4	4	4	0	0	4	4	0	0	0	0	0	0	3	3	18	10	4	4	4	4	3	3	3	3	3	3	Typical	NA	NA
181	Male	23.939	Atypical angina	0	1	0	0	1	0	181	ICA		0	1	0	0	0	2	0	0	0	4	0	0	0	0	0	0	0	0	18	3	1	2	4	4	1	1	1	1	1	1	Atypical	NA	NA
182	Female	20.0624	Typical or unstable angina	0	0	0	0	0	1	182	CCTA		0	0	0	0	0	0	0	-2	0	0	0	-2	-2	0	-2	-1	1	-2	12	1	0	1	0	1	0	4	4	0	4	4	Typical	NA	No
183	Female	30.4438	Other	0	0	0	0	1	1	183	ICA		1	0	0	0	0	1	0	0	0	0	0	0	0	0	0	0	0	0	18	2	1	1	0	1	0	4	4	0	4	4	Dyspnea	NA	NA
189	Female	19.607	Typical or unstable angina	0	0	0	0	1	1	189	CCTA		2	0	0	0	3	3	0	0	0	0	0	0	0	0	0	0	2	0	18	4	2	3	0	3	1	1	1	0	0	0	Typical	NA	No
191	Female	19.5312	Asymptomatic	0	0	0	0	1	1	191	CCTA		0	0	0	0	0	0	0	-2	0	2	0	0	-2	0	-2	0	0	-2	14	1	0	0	2	2	0	4	4	0	4	4	Asymptomatic	NA	No
195	Male	18.2204	Other	0	1	0	0	0	0	195	CCTA		3	2	2	2	4	4	4	4	4	4	-1	-2	-2	0	-2	0	-1	-2	12	10	3	4	4	4	3	3	3	2	2	2	Dyspnea	NA	No
196	Female	23.0469	Atypical angina	0	0	0	1	0	0	196	CCTA		0	0	0	0	0	0	0	-2	0	0	-2	-2	-2	0	-2	0	0	-2	12	0	0	0	0	0	0	0	0	0	0	0	Atypical	NA	No
197	Male	23.7984	Atypical angina	0	0	0	1	1	0	197	ICA		0	0	0	0	0	0	0	0	0	1	0	0	0	0	0	0	0	0	18	1	0	0	1	1	0	4	4	0	4	4	Atypical	NA	NA
199	Male	27.7634	Atypical angina	0	0	0	0	0	1	199	CCTA		0	0	0	0	0	0	0	0	0	0	0	0	0	0	0	0	0	0	18	0	0	0	0	0	0	0	0	0	0	0	Atypical	NA	No
200	Male	33.4124	Typical or unstable angina	0	1	0	0	1	1	200	ICA		0	0	0	0	1	1	0	0	0	0	0	0	0	0	0	0	0	0	18	2	0	1	0	1	0	4	4	0	4	4	Typical	NA	NA
202	Male	25.2709	Typical or unstable angina	0	0	0	1	1	1	202	ICA		3	4	0	2	4	4	0	0	0	0	0	0	0	0	0	0	4	0	18	6	4	4	0	4	2	2	2	2	2	2	Typical	NA	NA
203	Male	20.5191	Atypical angina	0	0	0	1	1	0	203	ICA		0	0	1	0	1	1	0	0	0	3	0	0	0	0	0	0	4	0	18	5	1	4	3	4	2	2	2	1	1	1	Atypical	NA	NA
205	Female	23.7812	Atypical angina	0	0	0	0	1	1	205	CCTA		0	3	0	0	0	0	0	-1	0	0	0	0	-2	0	-2	0	-1	-1	13	1	3	0	0	3	1	1	1	0	0	0	Atypical	NA	No
206	Male	24.0238	Other	1	0	0	0	1	1	206	CCTA		0	0	0	0	0	0	0	0	0	0	0	0	-2	0	-2	-2	0	0	15	0	0	0	0	0	0	0	0	0	0	0	Dyspnea	NA	No
207	Male	27.5482	Other	0	1	0	0	1	1	207	ICA		1	0	0	0	2	2	0	0	0	1	0	0	0	0	0	0	0	0	18	4	1	2	1	2	0	4	4	0	4	4	Dyspnea	NA	NA
209	Male	24.6244	Atypical angina	0	0	0	1	1	1	209	CCTA		2	2	4	2	2	4	0	0	3	4	0	-1	-2	0	-2	0	4	0	15	9	4	4	4	4	3	3	3	3	3	3	Atypical	NA	No
210	Female	20.4491	Other	0	0	0	0	0	0	210	CCTA		1	0	0	0	0	0	0	-2	0	0	0	0	-2	0	-2	0	0	-2	14	1	1	0	0	1	0	4	4	0	4	4	Dyspnea	NA	No
211	Female	21.0828	Other	0	0	0	0	0	1	211	CCTA		0	0	0	0	0	0	0	0	0	0	0	0	-2	0	-2	0	0	-2	15	0	0	0	0	0	0	0	0	0	0	0	Dyspnea	NA	No
212	Female	27.7671	Atypical angina	0	0	1	0	1	1	212	ICA		0	0	0	0	0	0	0	0	0	0	0	0	0	0	0	0	0	0	18	0	0	0	0	0	0	0	0	0	0	0	Atypical	NA	NA
213	Female	30.9289	Typical or unstable angina	0	0	1	0	1	1	213	CCTA		4	3	2	1	4	0	0	-2	3	0	-2	-2	-2	0	-2	3	2	-2	12	8	4	4	3	4	3	3	3	2	2	2	Typical	NA	No
215	Female	21.6311	Other	0	0	0	1	0	1	215	CCTA		0	0	0	0	1	2	0	0	0	0	0	0	-2	0	-2	0	0	0	16	2	0	2	0	2	0	4	4	0	4	4	Dyspnea	NA	No
216	Male	23.5666	Other	0	1	1	0	1	0	216	CCTA		0	0	0	0	0	0	0	0	0	0	0	0	0	0	0	0	0	0	18	0	0	0	0	0	0	0	0	0	0	0	Dyspnea	NA	No
217	Male	24.7252	Asymptomatic	0	1	0	0	0	1	217	ICA		1	0	1	0	0	1	0	0	0	2	0	0	2	0	0	0	0	0	18	5	1	1	2	2	0	4	4	0	4	4	Asymptomatic	NA	NA
218	Male	24.0014	Other	1	0	0	0	0	0	218	CCTA		0	0	0	0	1	2	0	-2	0	0	0	-2	-2	0	-2	0	0	-2	13	2	0	2	0	2	0	4	4	0	4	4	Dyspnea	NA	No
220	Female	33.3276	Atypical angina	0	0	1	1	1	1	220	ICA		1	1	3	0	0	0	0	0	2	0	2	0	0	0	0	0	0	0	18	5	3	0	2	3	1	1	1	0	0	0	Atypical	NA	NA
221	Female	18.1714	Atypical angina	0	0	0	1	1	1	221	ICA		0	0	0	0	0	0	2	0	0	0	0	0	0	0	0	0	4	0	18	2	0	4	0	4	1	1	1	1	1	1	Atypical	NA	NA
222	Male	29.0688	Atypical angina	0	1	0	0	0	0	222	ICA		0	0	0	0	0	0	0	0	0	0	0	0	0	0	0	0	0	0	18	0	0	0	0	0	0	0	0	0	0	0	Atypical	NA	NA
224	Male	28.7197	Asymptomatic	0	1	0	0	1	0	224	CCTA		0	1	0	1	1	1	0	-2	1	0	0	1	-2	0	-2	0	0	0	15	6	1	1	1	1	0	4	4	0	4	4	Asymptomatic	NA	No
225	Female	26.1427	Atypical angina	0	0	0	1	1	0	225	ICA		0	0	0	0	2	0	0	0	0	0	0	0	0	0	0	0	0	0	18	1	0	2	0	2	0	4	4	0	4	4	Atypical	NA	NA
228	Male	23.3556	Typical or unstable angina	1	0	0	0	1	0	228	CCTA		0	1	1	1	2	1	0	-2	1	1	0	0	-2	1	-2	1	0	1	15	10	1	2	1	2	0	4	4	0	4	4	Typical	NA	No
234	Female	28.8889	Typical or unstable angina	0	0	1	0	1	0	234	ICA		0	0	0	0	1	3	0	0	2	0	0	0	0	4	0	0	0	0	18	4	4	3	2	4	2	2	2	1	1	1	Typical	NA	NA
236	Female	23.0681	Atypical angina	0	0	0	0	0	0	236	CCTA		0	0	0	0	0	0	0	-2	0	0	0	-2	-2	0	-2	0	0	0	14	0	0	0	0	0	0	0	0	0	0	0	Atypical	NA	No
239	Female	19.052	Typical or unstable angina	0	0	0	0	1	1	239	ICA		0	0	1	0	0	1	0	0	0	0	0	0	0	0	0	0	0	0	18	2	1	1	0	1	0	4	4	0	4	4	Typical	NA	NA
244	Female	39.472	Other	0	0	1	0	1	1	244	ICA		2	0	1	0	0	0	0	0	0	2	0	0	0	0	0	0	0	0	18	3	2	0	2	2	0	4	4	0	4	4	Dyspnea	NA	NA
245	Male	17.9931	Atypical angina	0	0	0	0	0	0	245	ICA		0	0	0	0	0	4	0	0	0	0	0	0	0	0	0	0	0	0	18	1	0	4	0	4	1	1	1	1	1	1	Atypical	NA	NA
247	Male	25.3515	Atypical angina	0	1	0	0	1	1	247	CCTA		0	0	0	0	4	4	1	0	1	0	0	-2	-2	0	-2	0	2	-2	14	5	0	4	1	4	1	1	1	1	1	1	Atypical	NA	No
248	Male	23.9361	Atypical angina	1	0	1	0	1	1	248	CCTA		0	0	0	0	0	0	0	0	0	0	0	0	-2	0	-2	0	0	0	16	0	0	0	0	0	0	0	0	0	0	0	Atypical	NA	No
251	Male	24.677	Typical or unstable angina	1	0	1	0	1	1	251	ICA		0	4	0	0	1	3	0	0	2	0	0	0	0	0	0	0	0	0	18	4	4	3	2	4	2	2	2	1	1	1	Typical	NA	NA
252	Male	22.9591	Atypical angina	0	0	1	1	1	0	252	ICA		1	1	1	0	0	4	0	0	3	1	0	0	0	0	0	0	0	0	18	6	1	4	3	4	2	2	2	1	1	1	Atypical	NA	NA
258	Female	27.268	Other	0	0	1	0	1	1	258	ICA		1	0	0	0	3	4	0	0	0	4	0	4	0	0	0	0	0	0	18	5	1	4	4	4	2	2	2	2	2	2	Dyspnea	NA	NA
259	Male	30.0041	Atypical angina	0	0	0	1	0	0	259	ICA		2	0	1	0	0	4	0	0	0	1	2	0	0	0	0	0	4	0	18	6	2	4	2	4	1	1	1	1	1	1	Atypical	NA	NA
260	Female	22.7694	Other	0	0	0	0	1	1	260	ICA		2	0	0	0	0	0	0	0	0	0	0	0	0	0	0	0	0	0	18	1	2	0	0	2	0	4	4	0	4	4	Dyspnea	NA	NA
263	Male	19.487	Typical or unstable angina	1	0	0	0	0	0	263	ICA		0	0	0	4	3	4	4	0	0	3	0	0	0	0	0	1	0	0	18	6	1	4	3	4	2	2	3	1	1	3	Typical	NA	NA
268	Male	28.4005	Typical or unstable angina	0	0	1	0	1	1	268	ICA		2	0	4	3	2	0	0	0	0	3	2	0	0	0	0	0	0	0	18	6	4	2	3	4	2	2	3	1	1	3	Typical	NA	NA
270	Male	25.2092	Atypical angina	0	0	1	0	1	1	270	ICA		4	4	4	0	0	4	3	0	3	0	0	0	0	0	0	0	4	4	18	8	4	4	3	4	3	3	3	2	2	2	Atypical	NA	NA
271	Female	25.0657	Other	0	0	1	0	1	1	271	ICA		0	0	0	0	0	1	0	0	0	0	0	0	0	0	0	0	0	0	18	1	0	1	0	1	0	4	4	0	4	4	Dyspnea	NA	NA
272	Male	24.6559	Atypical angina	0	1	0	0	1	1	272	CCTA		0	0	0	0	0	4	0	0	4	0	0	0	0	0	0	0	0	0	18	2	0	4	4	4	2	2	2	2	2	2	Atypical	NA	No
273	Male	28.3604	Atypical angina	0	1	0	0	1	1	273	ICA		0	0	0	0	0	0	0	0	0	0	0	0	0	0	0	0	0	0	18	0	0	0	0	0	0	0	0	0	0	0	Atypical	NA	NA
274	Female	27.295	Atypical angina	0	0	1	0	0	1	274	CCTA		0	0	0	0	0	4	0	0	0	2	0	0	0	0	0	0	0	0	18	2	0	4	2	4	1	1	1	1	1	1	Atypical	NA	No
278	Female	29.6779	Other	0	0	1	0	0	1	278	CCTA		0	1	0	0	0	0	0	0	0	0	0	0	0	0	0	0	4	0	18	2	1	4	0	4	1	1	1	1	1	1	Dyspnea	NA	No
279	Male	23.3916	Typical or unstable angina	1	0	1	0	1	0	279	CCTA		0	0	0	0	0	0	0	0	0	0	0	0	0	0	0	0	0	0	18	0	0	0	0	0	0	0	0	0	0	0	Typical	NA	No
280	Female	29.2677	Atypical angina	0	0	0	0	0	1	280	ICA		0	0	0	0	0	0	0	0	0	0	0	0	0	0	0	0	0	0	18	0	0	0	0	0	0	0	0	0	0	0	Atypical	NA	NA
281	Male	25.6066	Atypical angina	0	1	1	0	1	1	281	ICA		0	0	0	0	0	0	0	0	0	0	0	0	0	0	0	0	0	0	18	0	0	0	0	0	0	0	0	0	0	0	Atypical	NA	NA
282	Male	24.4561	Atypical angina	1	0	0	0	0	1	282	CCTA		0	3	0	0	0	1	0	0	0	0	0	0	0	0	0	0	0	0	18	2	3	1	0	3	1	1	1	0	0	0	Atypical	NA	No
283	Male	30.1896	Atypical angina	1	0	0	0	0	0	283	CCTA		0	0	0	0	0	0	0	0	0	0	0	0	0	0	0	0	0	0	18	0	0	0	0	0	0	0	0	0	0	0	Atypical	NA	No
284	Female	34.2222	Other	0	0	0	1	1	1	284	ICA		0	0	0	0	0	0	0	0	0	0	0	0	0	0	0	0	0	0	18	0	0	0	0	0	0	0	0	0	0	0	Dyspnea	NA	NA
285	Male	22.9481	Non-cardiac pain	0	1	0	0	0	1	285	ICA		0	0	0	0	0	0	0	0	0	0	0	0	0	0	0	0	0	0	18	0	0	0	0	0	0	0	0	0	0	0	Non-cardiac	NA	NA
286	Male	28.0664	Atypical angina	0	1	0	0	0	0	286	CCTA		0	0	0	0	0	1	0	0	0	0	0	0	0	0	0	0	0	0	18	1	0	1	0	1	0	4	4	0	4	4	Atypical	NA	No
287	Male	23.5294	Atypical angina	1	0	0	0	0	0	287	ICA		0	0	0	0	0	0	0	0	0	0	0	0	0	0	0	0	0	0	18	0	0	0	0	0	0	0	0	0	0	0	Atypical	NA	NA
288	Male	24.9581	Other	1	0	0	0	0	1	288	CCTA		0	0	0	0	0	1	0	0	3	0	0	0	0	0	0	0	0	0	18	2	0	1	3	3	1	1	1	0	0	0	Dyspnea	NA	No
290	Female	27.0727	Other	0	0	0	0	1	1	290	CCTA		0	0	0	0	0	0	0	0	0	0	0	0	0	0	0	0	0	0	18	0	0	0	0	0	0	0	0	0	0	0	Dyspnea	NA	No
291	Male	26.3404	Typical or unstable angina	0	0	0	0	1	1	291	ICA		0	0	0	0	0	4	0	0	0	0	0	0	0	0	0	0	0	0	18	1	0	4	0	4	1	1	1	1	1	1	Typical	NA	NA
295	Male	24.3549	Atypical angina	0	0	1	0	1	1	295	CCTA		0	4	0	0	4	4	0	0	0	4	0	0	0	0	0	0	0	0	18	4	4	4	4	4	3	3	3	3	3	3	Atypical	NA	No
296	Male	24.1671	Atypical angina	0	0	1	1	1	1	296	ICA		0	0	0	2	4	4	0	0	0	0	0	0	0	0	0	3	0	0	18	4	3	4	0	4	2	2	2	1	1	1	Atypical	NA	NA
297	Male	25.0995	Typical or unstable angina	0	0	0	0	1	1	297	CCTA		0	0	0	0	4	4	0	0	0	0	0	0	0	0	0	0	0	0	18	2	0	4	0	4	1	1	1	1	1	1	Typical	NA	No
298	Male	22.3094	Atypical angina	0	0	0	0	1	1	298	CCTA		0	0	0	0	0	0	2	0	0	0	0	0	0	0	0	0	0	0	18	1	0	2	0	2	0	4	4	0	4	4	Atypical	NA	No
299	Male	29.3848	Typical or unstable angina	0	1	1	0	1	1	299	CCTA		0	0	0	4	3	0	0	0	0	0	0	0	0	0	0	0	0	0	18	2	0	3	0	4	1	1	3	0	0	3	Typical	NA	No
300	Male	25.8205	Typical or unstable angina	0	0	0	0	0	0	300	CCTA		0	0	0	0	0	0	0	0	0	0	0	0	0	0	0	0	0	0	18	0	0	0	0	0	0	0	0	0	0	0	Typical	NA	No
301	Male	23.238	Non-cardiac pain	0	1	0	0	0	1	301	CCTA		0	0	0	0	0	2	0	0	0	0	0	0	0	0	0	0	0	0	18	1	0	2	0	2	0	4	4	0	4	4	Non-cardiac	NA	No
302	Male	23.5078	Non-cardiac pain	1	0	0	0	0	1	302	CCTA		0	1	0	0	3	0	0	0	0	0	0	0	0	0	0	0	0	0	18	2	1	3	0	3	1	1	1	0	0	0	Non-cardiac	NA	No
305	Male	19.5708	Non-cardiac pain	1	0	0	0	0	0	305	CCTA		0	0	0	0	0	0	0	0	0	0	0	0	0	0	0	0	0	0	18	0	0	0	0	0	0	0	0	0	0	0	Non-cardiac	NA	No
306	Male	27.3339	Atypical angina	1	0	1	0	0	0	306	ICA		0	0	0	0	4	0	0	0	2	4	0	0	0	4	0	0	3	0	18	5	4	4	4	4	3	3	3	3	3	3	Atypical	NA	NA
307	Female	25.4222	Other	0	0	0	0	0	1	307	ICA		0	0	0	0	0	0	0	0	0	0	0	0	0	0	0	0	0	0	18	0	0	0	0	0	0	0	0	0	0	0	Dyspnea	NA	NA
310	Male	22.8459	Atypical angina	0	1	0	0	1	1	310	ICA		2	0	2	0	0	0	0	0	0	0	0	0	0	0	0	0	0	0	18	2	2	0	0	2	0	4	4	0	4	4	Atypical	NA	NA
311	Male	24.183	Atypical angina	0	1	1	0	1	1	311	CCTA		0	0	0	0	0	0	0	0	0	0	0	0	0	0	0	0	0	0	18	0	0	0	0	0	0	0	0	0	0	0	Atypical	NA	No
312	Female	29.1141	Atypical angina	0	0	0	0	0	1	312	ICA
316	Male	22.3757	Other	0	1	0	0	0	1	316	ICA		0	3	2	0	0	0	0	0	0	2	0	0	0	0	0	0	0	0	18	3	3	0	2	3	1	1	1	0	0	0	Dizziness	NA	NA
318	Female	27.3895	Atypical angina	0	0	0	0	1	1	318	CCTA		0	0	0	0	0	4	0	0	0	0	0	0	0	0	0	0	0	0	18	1	0	4	0	4	1	1	1	1	1	1	Atypical	NA	No
319	Female	23.4045	Other	0	0	0	0	1	0	319	CCTA		0	0	0	0	0	0	0	0	0	0	0	0	0	0	0	0	0	0	18	0	0	0	0	0	0	0	0	0	0	0	Dyspnea	NA	No
320	Male	23.3787	Non-cardiac pain	0	1	0	0	1	1	320	CCTA		0	0	0	0	0	0	0	0	0	0	0	0	0	0	0	0	0	0	18	0	0	0	0	0	0	0	0	0	0	0	Non-cardiac	NA	No
321	Female	24.0898	Atypical angina	0	0	0	0	1	1	321	ICA		4	0	0	0	0	0	0	0	0	0	0	0	0	0	0	0	0	0	18	1	4	0	0	4	1	1	1	1	1	1	Atypical	NA	NA
322	Male	26.0201	Atypical angina	1	0	0	0	1	0	322	ICA		0	0	0	0	0	2	0	0	0	0	0	0	0	0	0	0	0	0	18	1	0	2	0	2	0	4	4	0	4	4	Atypical	NA	NA
323	Female	23.2605	Other	0	0	1	0	0	0	323	ICA		0	0	0	0	0	0	0	0	0	0	0	0	0	0	0	0	0	0	18	0	0	0	0	0	0	0	0	0	0	0	Dyspnea	NA	NA
324	Female	29.0439	Other	0	0	0	0	0	1	324	CCTA		2	0	0	0	0	2	0	0	0	0	0	0	0	0	0	0	0	0	18	2	2	2	0	2	0	4	4	0	4	4	Dyspnea	NA	No
325	Female	23.7118	Non-cardiac pain	0	0	0	0	1	1	325	ICA		0	0	0	0	0	0	0	0	0	0	0	0	0	0	0	0	0	0	18	0	0	0	0	0	0	0	0	0	0	0	Non-cardiac	NA	NA
326	Female	23.4441	Other	0	0	0	0	1	1	326	ICA		2	0	0	0	3	3	4	0	0	0	0	0	0	0	0	0	0	0	18	4	2	4	0	4	1	1	1	1	1	1	Dyspnea	NA	NA
327	Female	27.0186	Atypical angina	0	0	0	0	1	0	327	CCTA		0	0	0	0	0	0	0	0	0	0	0	0	0	0	0	0	0	0	18	0	0	0	0	0	0	0	0	0	0	0	Atypical	NA	No
328	Female	22.6554	Atypical angina	0	0	0	0	0	0	328	CCTA		0	0	0	0	0	0	0	0	0	0	0	0	0	0	0	0	0	0	18	0	0	0	0	0	0	0	0	0	0	0	Atypical	NA	No
329	Female	23.6711	Atypical angina	0	0	0	0	1	1	329	ICA		0	0	0	0	0	0	0	0	0	0	0	0	0	0	0	0	0	0	18	0	0	0	0	0	0	0	0	0	0	0	Atypical	NA	NA
331	Female	30.6612	Atypical angina	0	0	1	0	1	1	331	ICA		0	0	0	0	3	0	0	0	0	0	0	0	0	0	0	0	0	0	18	1	0	3	0	3	1	1	1	0	0	0	Atypical	NA	NA
332	Female	24.5242	Non-cardiac pain	0	0	1	0	1	1	332	CCTA		0	0	0	0	0	0	0	0	2	0	0	0	0	0	0	0	0	0	18	1	0	0	2	2	0	4	4	0	4	4	Non-cardiac	NA	No
333	Female	26.3652	Non-cardiac pain	0	0	1	0	1	1	333	ICA		0	2	0	0	0	2	0	0	0	0	0	0	0	0	0	0	0	0	18	2	2	2	0	2	0	4	4	0	4	4	Non-cardiac	NA	NA
334	Male	23.5261	Other	1	0	0	0	0	0	334	CCTA		0	0	0	0	0	0	0	0	0	0	0	0	0	0	0	0	0	0	18	0	0	0	0	0	0	0	0	0	0	0	Dyspnea	NA	No
335	Female	22.5466	Asymptomatic	0	0	0	0	1	1	335	ICA		0	0	0	0	0	0	0	0	0	0	0	0	0	0	0	0	0	0	18	0	0	0	0	0	0	0	0	0	0	0	Asymptomatic	NA	NA
336	Male	21.8494	Atypical angina	0	1	1	0	0	1	336	CCTA		0	0	0	0	4	4	0	0	0	4	0	0	0	0	0	0	0	0	18	3	0	4	4	4	2	2	2	2	2	2	Atypical	NA	No
337	Female	22.3674	Atypical angina	0	0	1	0	1	1	337	CCTA		0	0	0	0	0	0	0	0	0	0	0	0	0	0	0	0	0	0	18	0	0	0	0	0	0	0	0	0	0	0	Atypical	NA	No
339	Male	23.4144	Atypical angina	0	0	0	1	1	0	339	CCTA		0	0	0	0	0	0	0	0	0	0	0	0	0	0	0	0	0	0	18	0	0	0	0	0	0	0	0	0	0	0	Atypical	NA	No
341	Female	21.669	Other	0	1	0	0	0	0	341	CCTA		0	0	0	0	0	0	0	0	0	0	0	0	0	0	0	0	0	0	18	0	0	0	0	0	0	0	0	0	0	0	palpitation	NA	No
342	Female	21.6441	Typical or unstable angina	0	0	0	0	1	1	342	ICA		0	0	0	0	4	4	0	0	0	0	0	0	0	0	0	0	0	0	18	2	0	4	0	4	1	1	1	1	1	1	Typical	NA	NA
345	Female	25.3331	Other	0	1	0	0	1	1	345	ICA
349	Female	26.5643	Atypical angina	0	0	1	0	0	1	349	CCTA		0	0	0	0	0	0	0	0	0	0	0	0	-2	0	-2	0	0	0	16	0	0	0	0	0	0	0	0	0	0	0	Atypical	NA	No
350	Female	22.4059	Atypical angina	0	0	1	0	0	1	350	CCTA		1	1	1	1	0	0	0	-2	0	0	0	0	-2	0	-2	1	2	0	15	6	1	2	0	2	0	4	4	0	4	4	Atypical	NA	No
351	Female	24.977	Typical or unstable angina	0	1	0	0	0	0	351	CCTA		3	1	0	0	1	2	0	-2	1	0	1	0	-2	0	-2	0	0	0	15	6	3	2	1	3	1	1	1	0	0	0	Typical	NA	No
352	Male	22.3214	Other	1	0	0	0	0	0	352	ICA		0	0	0	0	0	0	0	0	0	0	0	0	0	0	0	0	0	0	18	0	0	0	0	0	0	0	0	0	0	0	Dyspnea	NA	NA
353	Female	17.7778	Asymptomatic	0	0	0	0	0	0	353	ICA		0	0	0	0	2	0	0	0	0	2	0	0	0	0	0	0	0	0	18	2	0	2	2	2	0	4	4	0	4	4	Asymptomatic	NA	NA
354	Female	25.4767	Asymptomatic	0	0	0	0	0	0	354	CCTA		0	0	0	0	0	0	0	0	0	0	0	0	-2	0	-2	0	0	0	16	0	0	0	0	0	0	0	0	0	0	0	Asymptomatic	NA	No
356	Male	30.1205	Typical or unstable angina	0	0	0	1	1	0	356	ICA		0	0	0	0	0	2	0	0	2	0	0	0	0	0	0	0	0	0	18	2	0	2	2	2	0	4	4	0	4	4	Typical	NA	NA
358	Female	NA	Atypical angina	0	0	0	0	0	1	358	CCTA		4	4	0	0	1	0	0	0	1	0	0	1	-2	0	-2	0	0	0	16	5	4	1	1	4	1	1	1	1	1	1	Atypical	NA	No
359	Female	20	Other	0	0	0	0	1	0	359	ICA		0	0	0	0	0	2	0	0	0	0	0	0	0	0	0	0	0	0	18	1	0	2	0	2	0	4	4	0	4	4	Dyspnea	NA	NA
360	Male	19.4674	Other	0	0	1	0	0	1	360	ICA		0	0	0	0	0	4	0	0	0	2	0	0	0	0	0	0	0	0	18	2	0	4	2	4	1	1	1	1	1	1	Dyspnea	NA	NA
361	Female	22.3757	Asymptomatic	0	0	0	1	1	1	361	CCTA		1	1	3	1	2	0	1	0	1	2	0	1	-2	0	-2	1	0	1	16	11	3	2	2	3	1	1	1	0	0	0	Asymptomatic	NA	No
362	Male	26.4463	Atypical angina	0	0	0	0	0	0	362	CCTA		1	1	0	1	4	0	0	0	2	0	0	0	-2	0	-2	0	0	0	16	5	1	4	2	4	1	1	1	1	1	1	Atypical	NA	No
363	Female	NA	Atypical angina	0	0	0	0	0	1	363	ICA		0	0	0	0	3	0	0	0	0	0	0	0	0	0	0	0	0	0	18	1	0	3	0	3	1	1	1	0	0	0	Atypical	NA	NA
364	Male	29.0659	Asymptomatic	0	0	1	0	0	1	364	CCTA		0	0	0	0	0	0	0	0	0	0	0	0	-2	0	-2	0	0	-2	15	0	0	0	0	0	0	0	0	0	0	0	Asymptomatic	NA	No
367	Male	21.5451	Atypical angina	1	0	0	0	0	0	367	ICA		0	3	0	0	0	2	0	0	2	0	0	0	0	0	0	0	0	0	18	3	3	2	2	3	1	1	1	0	0	0	Atypical	NA	NA
368	Female	NA	Atypical angina	0	0	0	0	0	0	368	CCTA		0	0	0	0	0	0	0	-2	0	0	0	0	-2	0	-2	0	0	0	15	0	0	0	0	0	0	0	0	0	0	0	Atypical	NA	No
369	Male	23.8754	Asymptomatic	0	0	0	0	0	0	369	ICA		0	0	0	0	2	0	0	0	0	0	0	0	0	0	0	0	0	0	18	1	0	2	0	2	0	4	4	0	4	4	Asymptomatic	NA	NA
370	Female	29.4076	Other	0	0	1	0	0	1	370	CCTA		0	0	0	0	0	0	0	0	0	0	0	0	0	-2	0	-2	0	0	16	0	0	0	0	0	0	0	0	0	0	0	Dyspnea	NA	No
371	Male	21.83	Other	0	1	0	0	0	1	371	ICA		0	2	0	0	2	0	0	0	0	2	0	0	0	0	0	0	0	0	18	3	2	2	2	2	0	4	4	0	4	4	dizziness	NA	NA
372	Male	27.3797	Other	1	0	1	0	1	1	372	CCTA		2	1	1	1	3	1	0	2	0	0	1	-2	-2	0	-2	0	-2	-2	13	8	2	3	1	3	1	1	1	0	0	0	dizziness	NA	No
373	Male	23.8751	Other	0	0	1	0	0	1	373	ICA		0	0	0	2	0	0	0	0	0	0	0	0	0	0	0	0	0	0	18	1	0	0	0	2	0	4	4	0	4	4	Dyspnea	NA	NA
374	Male	24.9108	Typical or unstable angina	0	0	0	0	0	0	374	ICA		0	0	0	0	0	0	0	0	0	0	0	0	0	0	0	0	0	0	18	0	0	0	0	0	0	0	0	0	0	0	Typical	NA	NA
375	Female	30.0244	Other	0	0	0	0	0	1	375	CCTA		0	0	0	0	1	0	0	-2	0	0	0	0	0	-2	0	-2	0	0	15	1	0	1	0	1	0	4	4	0	4	4	Dyspnea	NA	No
376	Female	22.9591	Atypical angina	0	0	0	0	0	0	376	ICA		0	0	0	0	1	0	0	0	0	0	0	0	0	0	0	0	0	0	18	1	0	1	0	1	0	4	4	0	4	4	Atypical	NA	NA
377	Female	25.9645	Atypical angina	0	0	0	0	1	1	377	CCTA		0	0	0	0	1	0	0	0	0	0	0	0	0	0	-2	-2	0	-2	15	1	0	1	0	1	0	4	4	0	4	4	Atypical	NA	No
378	Male	22.1453	Other	0	1	0	0	0	0	378	CCTA		0	0	0	0	1	0	0	0	0	0	0	0	-2	0	-2	0	0	0	16	1	0	1	0	1	0	4	4	0	4	4	palpitation	NA	No
379	Female	25.3906	Atypical angina	0	0	0	0	0	1	379	ICA		0	0	2	0	0	0	0	0	0	0	0	0	0	0	0	0	0	0	18	1	2	0	0	2	0	4	4	0	4	4	Atypical	NA	NA
380	Male	25.6612	Other	0	0	0	0	0	1	380	CCTA		0	0	0	0	0	0	0	0	0	0	0	0	-2	0	-2	0	0	0	16	0	0	0	0	0	0	0	0	0	0	0	dizziness	NA	No
381	Female	23.2335	Typical or unstable angina	0	0	0	0	0	0	381	ICA
383	Female	22.7732	Asymptomatic	0	0	1	0	1	0	383	ICA		0	0	0	0	0	4	0	0	0	0	0	0	0	0	0	0	0	0	18	1	0	4	0	4	1	1	1	1	1	1	Asymptomatic	NA	NA
384	Male	25.8264	Atypical angina	0	0	1	0	0	0	384	ICA		0	0	0	0	0	0	0	0	0	0	0	0	0	0	0	0	0	0	18	0	0	0	0	0	0	0	0	0	0	0	Atypical	NA	NA
385	Male	26.9598	Other	0	1	0	0	0	0	385	CCTA		0	0	0	0	0	0	0	0	0	-2	-2	-2	-2	0	-2	0	0	0	13	0	0	0	0	0	0	0	0	0	0	0	Dyspnea	NA	No
386	Male	21.2245	Other	0	1	1	0	0	0	386	ICA		0	0	0	0	0	0	0	0	0	0	0	0	0	0	0	0	0	0	18	0	0	0	0	0	0	0	0	0	0	0	Dyspnea	NA	NA
387	Male	28.4005	Other	1	0	0	0	1	1	387	CCTA		0	0	0	1	0	0	0	0	0	0	0	-2	-2	0	-2	0	0	0	15	1	0	0	0	1	0	4	4	0	4	4	PALPITATION	NA	No
388	Male	24.0346	Asymptomatic	0	1	0	0	0	0	388	CCTA		0	0	0	0	0	0	0	-2	0	0	0	0	0	-2	0	-2	0	0	15	0	0	0	0	0	0	0	0	0	0	0	Asymptomatic	NA	No
389	Male	25.9909	Other	0	0	0	0	0	0	389	ICA		0	0	0	0	0	0	0	0	0	0	0	0	0	0	0	0	0	0	18	0	0	0	0	0	0	0	0	0	0	0	PALPITATION	NA	NA
390	Male	25.9455	Atypical angina	0	0	0	0	0	0	390	CCTA		0	0	0	0	0	0	0	0	0	0	0	0	-2	0	-2	0	0	0	16	0	0	0	0	0	0	0	0	0	0	0	Atypical	NA	No
391	Male	22.913	Asymptomatic	1	0	0	0	0	0	391	ICA		0	0	0	0	0	0	0	0	0	0	0	0	0	0	0	0	0	0	18	0	0	0	0	0	0	0	0	0	0	0	Asymptomatic	NA	NA
393	Female	20.9572	Atypical angina	0	0	0	0	0	0	393	ICA		0	0	0	0	0	0	0	0	0	0	0	0	0	0	0	0	0	0	18	0	0	0	0	0	0	0	0	0	0	0	Atypical	NA	NA
394	Male	27.0169	Typical or unstable angina	0	1	0	0	0	1	394	ICA		0	0	0	0	0	0	0	0	0	0	0	0	0	0	0	0	0	0	18	0	0	0	0	0	0	0	0	0	0	0	Typical	NA	NA
395	Male	24.2215	Asymptomatic	0	1	1	0	0	1	395	ICA		0	2	0	0	2	0	0	0	0	0	0	0	0	0	0	0	0	0	18	2	2	2	0	2	0	4	4	0	4	4	Asymptomatic	NA	NA
396	Female	28.3053	Typical or unstable angina	0	0	0	0	1	1	396	CCTA		1	1	1	1	3	4	0	0	0	0	0	0	-2	0	-2	0	0	1	16	7	1	4	0	4	1	1	1	1	1	1	Typical	NA	No
397	Male	28.0102	Atypical angina	1	0	0	0	1	1	397	ICA		0	0	4	0	0	2	0	0	0	0	0	0	0	0	0	0	0	0	18	2	4	2	0	4	1	1	1	1	1	1	Atypical	NA	NA
398	Female	31.1846	Atypical angina	0	0	1	0	1	1	398	CCTA		0	0	0	0	0	0	0	-2	0	0	0	0	-2	0	-2	0	0	0	15	0	0	0	0	0	0	0	0	0	0	0	Atypical	NA	No
399	Male	25.0593	Atypical angina	1	0	0	0	0	0	399	ICA		0	0	0	0	0	0	0	0	0	0	0	0	0	0	0	0	0	0	18	0	0	0	0	0	0	0	0	0	0	0	Atypical	NA	NA
400	Male	23.7387	Atypical angina	1	0	1	0	0	0	400	CCTA		2	0	1	0	4	1	0	0	2	2	0	0	-2	0	-2	0	0	0	16	6	2	4	2	4	1	1	1	1	1	1	Atypical	NA	No
401	Male	32.3265	Atypical angina	1	0	0	0	0	1	401	CCTA		0	0	0	0	0	0	0	0	0	0	0	0	-2	0	-2	0	0	-2	15	0	0	0	0	0	0	0	0	0	0	0	Atypical	NA	No
402	Male	29.9136	Atypical angina	1	0	0	0	0	1	402	ICA		0	0	0	0	0	0	0	0	0	0	0	0	0	0	0	0	0	0	18	0	0	0	0	0	0	0	0	0	0	0	Atypical	NA	NA
403	Male	25.0593	Asymptomatic	0	1	1	0	1	1	403	CCTA		1	0	1	1	1	1	1	0	0	-2	1	-2	-2	0	-2	1	1	1	14	10	1	1	1	1	0	4	4	0	4	4	Asymptomatic	NA	No
405	Male	22.6409	Asymptomatic	0	0	0	0	0	1	405	ICA		0	0	0	0	0	0	0	0	0	0	0	0	0	0	0	0	0	0	18	0	0	0	0	0	0	0	0	0	0	0	Asymptomatic	NA	NA
406	Female	25.204	Non-cardiac pain	0	0	0	0	0	1	406	CCTA		0	1	0	0	1	0	0	0	0	0	0	0	-2	0	-2	0	0	0	16	2	1	1	0	1	0	4	4	0	4	4	Non-cardiac	NA	No
407	Female	20.1183	Other	0	0	0	0	0	0	407	ICA		2	0	0	0	0	2	0	0	0	0	0	0	0	0	0	0	0	0	18	2	2	2	0	2	0	4	4	0	4	4	Dyspnea	NA	NA
408	Male	24.3911	Other	0	1	0	0	0	0	408	CCTA		4	1	2	1	4	1	0	0	2	0	0	-2	-2	0	-2	0	0	0	15	7	4	4	2	4	2	2	2	2	2	2	Dyspnea	NA	No
409	Male	22.4082	Asymptomatic	0	1	1	0	1	1	409	CCTA		2	1	2	1	0	0	0	0	0	0	0	0	-2	0	-2	0	0	-2	15	4	2	0	0	2	0	4	4	0	4	4	Asymptomatic	NA	No
410	Male	24.6755	Atypical angina	1	0	1	0	0	0	410	CCTA		0	0	0	0	0	0	0	0	0	0	0	0	-2	0	-2	0	0	0	16	0	0	0	0	0	0	0	0	0	0	0	Atypical	NA	No
411	Female	24.3948	Typical or unstable angina	0	0	0	0	0	1	411	ICA		0	0	0	0	0	3	0	0	0	0	0	0	0	0	0	0	2	0	18	2	0	3	0	3	1	1	1	0	0	0	Typical	NA	NA
412	Female	29.3333	Asymptomatic	0	0	0	0	0	1	412	CCTA		0	0	0	0	1	0	0	-2	0	0	0	0	-2	0	-2	0	0	0	15	1	0	1	0	1	0	4	4	0	4	4	Asymptomatic	NA	No
413	Female	22.3703	Atypical angina	0	0	0	0	1	1	413	ICA		0	0	0	0	0	0	0	0	0	0	0	0	0	0	0	0	0	0	18	0	0	0	0	0	0	0	0	0	0	0	Atypical	NA	NA
414	Male	27.0842	Typical or unstable angina	1	0	0	0	0	1	414	CCTA		3	0	1	1	0	3	1	0	0	1	0	0	-2	1	-2	0	1	0	16	8	3	3	1	3	2	2	2	0	0	0	Typical	NA	No
415	Male	23.5078	Atypical angina	0	0	0	0	0	1	415	CCTA		0	0	0	0	0	0	0	0	0	0	0	0	-2	0	-2	0	0	0	16	0	0	0	0	0	0	0	0	0	0	0	Atypical	NA	No
416	Male	25.4694	Atypical angina	0	1	0	0	0	0	416	CCTA		0	0	0	0	0	0	0	0	0	0	0	0	-2	0	-2	0	0	0	16	0	0	0	0	0	0	0	0	0	0	0	Atypical	NA	No
418	Female	26.2985	Atypical angina	0	1	0	0	1	0	418	CCTA		0	0	0	0	0	0	0	-2	0	0	0	0	0	0	0	0	0	0	17	0	0	0	0	0	0	0	0	0	0	0	Atypical	NA	No
419	Male	22.5466	Asymptomatic	0	1	0	0	0	0	419	ICA		0	0	0	0	0	0	0	0	0	0	0	0	0	0	0	0	0	0	18	0	0	0	0	0	0	0	0	0	0	0	Asymptomatic	NA	NA
420	Female	27.7344	Typical or unstable angina	0	0	0	0	0	1	420	CCTA		0	0	0	0	0	0	0	0	0	0	0	0	-2	0	0	0	0	0	17	0	0	0	0	0	0	0	0	0	0	0	Typical	NA	No
421	Female	NA	Other	0	0	0	0	0	0	421	CCTA
422	Female	22.8928	Atypical angina	0	0	0	0	1	0	422	CCTA		0	0	0	0	0	1	0	-2	0	0	0	0	0	-2	0	-2	0	0	15	1	0	1	0	1	0	4	4	0	4	4	Atypical	NA	No
423	Male	22.4913	Atypical angina	1	0	0	0	0	1	423	ICA		2	0	0	0	0	0	0	0	2	0	0	0	0	0	0	0	0	0	18	2	2	0	2	2	0	4	4	0	4	4	Atypical	NA	NA
425	Female	24.6094	Atypical angina	0	0	0	0	1	1	425	CCTA		3	0	0	0	1	2	0	-2	0	0	0	0	-2	0	-2	0	0	0	15	3	3	2	0	3	1	1	1	0	0	0	Atypical	NA	No
426	Male	25.2092	Other	0	0	0	0	0	1	426	ICA		0	0	0	0	2	2	0	0	0	0	0	0	0	0	0	0	0	0	18	2	0	2	0	2	0	4	4	0	4	4	Dyspnea	NA	NA
427	Female	28.8754	Atypical angina	0	0	1	0	0	1	427	CCTA		0	0	2	1	0	0	0	0	0	0	0	0	-2	0	-2	0	0	0	16	2	2	0	0	2	0	4	4	0	4	4	Atypical	NA	No
429	Male	25.1024	Atypical angina	0	1	0	0	1	0	429	ICA		2	0	0	0	0	0	0	0	0	0	0	0	0	0	0	0	0	0	18	1	2	0	0	2	0	4	4	0	4	4	Atypical	NA	NA
431	Male	19.7133	Asymptomatic	1	0	0	0	0	0	431	ICA		2	0	0	0	0	0	0	0	0	0	4	0	0	0	0	0	0	0	18	2	2	0	4	4	1	1	1	1	1	1	Asymptomatic	NA	NA
433	Female	24.0882	Atypical angina	0	0	0	0	1	1	433	ICA		0	0	0	0	2	0	0	0	0	0	0	0	0	0	0	0	0	0	18	1	0	2	0	2	0	4	4	0	4	4	Atypical	NA	NA
434	Female	29.3575	Asymptomatic	0	0	1	0	1	1	434	CCTA		0	1	0	0	0	1	0	-2	0	0	-2	0	-2	0	-2	0	0	1	14	3	1	1	0	1	0	4	4	0	4	4	Asymptomatic	NA	No
435	Female	22.0604	Other	0	0	1	0	0	1	435	ICA		0	2	0	0	2	2	0	0	0	0	0	0	0	0	0	0	0	0	18	3	2	2	0	2	0	4	4	0	4	4	Dyspnea	NA	NA
436	Male	21.4533	Atypical angina	0	1	1	0	0	1	436	CCTA		4	4	1	4	4	1	0	1	1	1	0	-2	-2	1	-2	0	0	0	15	10	4	4	1	4	2	2	3	2	2	3	Atypical	NA	No
437	Female	22.2222	Typical or unstable angina	0	0	1	0	0	1	437	CCTA		1	0	0	0	1	3	2	-2	1	1	0	0	-2	0	-2	0	0	0	15	6	1	3	1	3	1	1	1	0	0	0	Typical	NA	No
438	Female	26.7229	Asymptomatic	0	0	0	0	0	1	438	ICA		0	0	0	0	0	0	0	0	0	0	0	0	0	0	0	0	0	0	18	0	0	0	0	0	0	0	0	0	0	0	Asymptomatic	NA	NA
439	Female	32.0161	Atypical angina	0	0	1	0	1	1	439	ICA		0	0	0	0	0	0	0	0	0	0	0	0	0	0	0	0	0	0	18	0	0	0	0	0	0	0	0	0	0	0	Atypical	NA	NA
444	Female	22.8329	Atypical angina	0	0	0	0	0	1	444	ICA		2	0	0	0	0	0	0	0	0	0	0	0	0	0	0	0	0	0	18	1	2	0	0	2	0	4	4	0	4	4	Atypical	NA	NA
445	Male	25.1024	Other	1	0	0	0	0	0	445	ICA		0	0	0	0	0	0	0	0	0	0	0	0	0	0	0	0	0	0	18	0	0	0	0	0	0	0	0	0	0	0	Dyspnea	NA	NA
446	Female	23.0112	Typical or unstable angina	0	0	0	0	0	0	446	ICA		0	0	0	0	2	0	0	0	0	0	0	0	0	0	0	0	0	0	18	1	0	2	0	2	0	4	4	0	4	4	Typical	NA	NA
448	Female	22.1893	Other	0	0	0	0	1	0	448	ICA		0	0	0	0	0	0	0	0	0	0	0	0	0	0	0	0	0	0	18	0	0	0	0	0	0	0	0	0	0	0	palpitation	NA	NA
449	Female	19.563	Asymptomatic	0	0	0	0	0	0	449	CCTA		0	0	0	1	2	1	0	0	0	0	0	0	-2	0	-2	0	0	0	16	3	0	2	0	2	0	4	4	0	4	4	Asymptomatic	NA	No
450	Female	22.1893	Atypical angina	0	0	0	0	0	0	450	CCTA		0	0	0	0	0	0	0	-2	0	0	0	0	-2	0	-2	0	0	0	15	0	0	0	0	0	0	0	0	0	0	0	Atypical	NA	No
452	Male	26.7539	Atypical angina	0	0	0	0	0	1	452	CCTA		0	0	0	0	0	0	0	0	0	0	0	0	-2	0	-2	0	0	0	16	0	0	0	0	0	0	0	0	0	0	0	Atypical	NA	No
455	Male	22.5981	Atypical angina	1	0	1	0	0	0	455	CCTA		0	0	0	0	0	0	0	-2	0	3	0	0	-2	0	0	0	0	0	16	1	0	0	3	3	1	1	1	0	0	0	Atypical	NA	No
456	Female	26.6389	Asymptomatic	0	1	0	0	0	0	456	ICA		0	0	0	0	0	3	0	0	2	0	0	0	0	0	0	4	0	0	18	3	4	3	2	4	2	2	2	1	1	1	Asymptomatic	NA	NA
457	Male	20.6575	Asymptomatic	0	0	1	0	0	0	457	CCTA		1	1	1	1	1	3	0	0	1	1	0	0	-2	1	-2	0	2	0	16	10	1	3	1	3	1	1	1	0	0	0	Asymptomatic	NA	No
458	Male	25.6896	Typical or unstable angina	0	0	1	0	0	1	458	ICA		0	0	0	0	0	0	0	0	0	4	0	0	0	0	0	0	0	0	18	1	0	0	4	4	1	1	1	1	1	1	Typical	NA	NA
460	Male	22.3214	Typical or unstable angina	1	0	0	0	0	0	460	CCTA		0	0	0	3	0	0	0	-2	0	0	0	0	-2	0	-2	0	0	0	15	1	0	0	0	3	0	0	3	0	0	3	Typical	NA	No
461	Male	21.9671	Other	0	1	0	0	0	1	461	ICA		0	0	0	0	0	0	0	0	0	0	0	0	0	0	0	0	0	0	18	0	0	0	0	0	0	0	0	0	0	0	palpitation	NA	NA
462	Male	19.5918	Typical or unstable angina	1	0	0	0	0	1	462	ICA		0	4	0	0	0	3	0	0	0	4	0	0	0	0	0	0	0	0	18	3	4	3	4	4	3	3	3	2	2	2	Typical	NA	NA
463	Female	22.6409	Non-cardiac pain	0	0	1	0	0	1	463	CCTA		0	0	0	0	1	0	0	-2	0	0	0	0	-2	0	-2	0	0	0	15	1	0	1	0	1	0	4	4	0	4	4	Non-cardiac	NA	No
464	Female	24.2568	Atypical angina	0	0	0	0	0	0	464	ICA		0	4	0	0	0	4	0	0	0	4	0	0	0	0	0	0	0	0	18	3	4	4	4	4	3	3	3	3	3	3	Atypical	NA	NA
465	Male	27.3438	Atypical angina	0	1	1	0	1	1	465	CCTA		0	1	2	0	2	3	0	0	1	1	0	0	-2	0	-2	0	0	0	16	6	2	3	1	3	1	1	1	0	0	0	Atypical	NA	No
466	Male	21.6333	Atypical angina	0	0	0	0	1	1	466	CCTA		2	0	1	1	2	0	0	0	0	0	1	-2	-2	0	-2	0	0	0	15	5	2	2	1	2	0	4	4	0	4	4	Atypical	NA	No
467	Female	29.6875	Atypical angina	0	0	0	0	0	1	467	CCTA		1	0	1	0	1	1	1	-2	0	1	0	2	-2	0	-2	1	0	0	15	8	1	1	2	2	0	4	4	0	4	4	Atypical	NA	No
468	Female	26.0375	Atypical angina	0	0	0	0	0	0	468	ICA		0	0	0	0	0	0	0	0	0	0	0	0	0	0	0	0	0	0	18	0	0	0	0	0	0	0	0	0	0	0	Atypical	NA	NA
470	Male	25.1024	Atypical angina	0	1	0	0	1	1	470	ICA		0	0	0	0	2	0	0	0	0	0	0	0	0	0	0	0	0	0	18	1	0	2	0	2	0	4	4	0	4	4	Atypical	NA	NA
471	Female	26.7229	Atypical angina	0	0	0	0	0	0	471	CCTA		0	0	0	0	0	0	0	-2	0	0	0	0	-2	0	-2	0	0	0	15	0	0	0	0	0	0	0	0	0	0	0	Atypical	NA	No
472	Male	26.0276	Atypical angina	1	0	0	0	0	0	472	ICA		0	0	0	0	3	0	0	0	0	0	0	0	0	0	0	0	0	0	18	1	0	3	0	3	1	1	1	0	0	0	Atypical	NA	NA
473	Male	24.0238	Atypical angina	1	0	0	0	0	0	473	ICA		0	0	0	0	0	0	0	0	0	0	0	0	0	0	0	0	0	0	18	0	0	0	0	0	0	0	0	0	0	0	Atypical	NA	NA
474	Male	23.9361	Atypical angina	0	0	0	0	0	0	474	CCTA		0	0	0	0	0	0	0	0	0	0	0	0	-2	0	-2	0	0	0	16	0	0	0	0	0	0	0	0	0	0	0	Atypical	NA	No
475	Male	22.913	Asymptomatic	0	1	0	0	1	0	475	ICA		0	0	0	0	2	2	0	0	0	0	0	0	0	0	0	0	0	0	18	2	0	2	0	2	0	4	4	0	4	4	Asymptomatic	NA	NA
476	Male	27.1527	Atypical angina	1	0	1	0	1	1	476	CCTA		4	0	0	0	1	1	2	1	1	1	0	1	3	-2	2	-2	1	1	16	12	4	2	3	4	2	2	2	1	1	1	Atypical	NA	No
477	Male	21.4533	Other	1	0	0	0	0	0	477	ICA		0	2	0	0	0	4	0	0	4	0	0	0	0	0	0	0	0	0	18	3	2	4	4	4	2	2	2	2	2	2	Dyspnea	NA	NA
479	Female	24.9989	Other	0	0	0	0	1	1	479	CCTA		0	0	0	0	0	0	0	-2	0	0	0	0	-2	0	-2	0	0	0	15	0	0	0	0	0	0	0	0	0	0	0	Dyspnea	NA	No
480	Female	22.4813	Atypical angina	0	0	0	0	1	0	480	CCTA		2	0	0	0	1	1	0	-2	0	3	1	0	-2	0	-2	0	0	0	15	5	2	1	3	3	1	1	1	0	0	0	Atypical	NA	No
481	Male	20.5499	Typical or unstable angina	0	1	1	0	0	1	481	CCTA		0	1	0	1	0	0	0	-2	0	0	0	-2	-2	0	-2	0	0	-2	13	2	1	0	0	1	0	4	4	0	4	4	Typical	NA	No
482	Male	18.3594	Asymptomatic	0	0	0	0	1	1	482	CCTA		0	0	0	1	0	0	0	-2	0	0	0	1	-2	0	0	-2	0	0	15	2	0	0	1	1	0	4	4	0	4	4	Asymptomatic	NA	No
483	Female	21.3333	Asymptomatic	0	0	0	0	0	0	483	ICA		0	0	0	0	0	0	0	0	0	0	0	0	0	0	0	0	0	0	18	0	0	0	0	0	0	0	0	0	0	0	Asymptomatic	NA	NA
485	Female	23.4952	Typical or unstable angina	0	0	1	0	0	1	485	ICA		0	0	0	0	0	0	0	0	0	0	0	0	0	0	0	0	0	0	18	0	0	0	0	0	0	0	0	0	0	0	Typical	NA	NA
487	Male	26.9598	Typical or unstable angina	0	0	0	1	0	1	487	ICA		0	2	0	0	3	4	0	0	1	4	4	0	0	3	0	0	0	4	18	8	3	4	4	4	3	3	3	2	2	2	Typical	NA	NA
489	Female	21.6441	Typical or unstable angina	0	0	0	0	0	0	489	CCTA		0	0	0	0	0	0	0	0	0	0	0	0	0	0	0	0	0	0	18	0	0	0	0	0	0	0	0	0	0	0	Typical	NA	No
490	Female	26.0375	Atypical angina	0	0	0	0	0	0	490	ICA		0	0	0	0	0	0	0	0	0	0	0	0	0	0	0	0	0	0	18	0	0	0	0	0	0	0	0	0	0	0	Atypical	NA	NA
495	Female	16.4474	Typical or unstable angina	0	0	0	0	0	1	495	CCTA		0	1	0	0	0	0	0	-2	0	0	0	0	-2	0	-2	0	0	0	15	1	1	0	0	1	0	4	4	0	4	4	Typical	NA	No
496	Female	21.3675	Typical or unstable angina	0	0	0	0	0	1	496	ICA		3	0	0	2	2	0	0	1	2	0	0	0	0	0	0	0	0	0	18	5	3	2	2	3	1	1	1	0	0	0	Typical	NA	NA
497	Female	18.8271	Atypical angina	0	0	0	0	0	0	497	ICA		0	0	0	0	0	0	0	0	0	0	0	0	0	0	0	0	0	0	18	0	0	0	0	0	0	0	0	0	0	0	Atypical	NA	NA
498	Male	25.9516	Typical or unstable angina	0	0	0	0	0	1	498	CCTA		0	0	0	0	0	0	0	-2	0	0	0	0	-2	0	-2	0	0	0	15	0	0	0	0	0	0	0	0	0	0	0	Typical	NA	No
501	Female	30.8012	Other	0	0	0	0	1	1	501	CCTA		0	0	0	1	1	2	0	0	0	0	0	-2	-2	0	-2	0	0	-2	14	3	0	2	0	2	0	4	4	0	4	4	Dyspnea	NA	No
502	Male	20.1995	Atypical angina	0	0	0	1	0	0	502	CCTA		0	0	0	0	1	1	0	-2	1	1	0	0	-2	0	-2	0	0	0	15	4	0	1	1	1	0	4	4	0	4	4	Atypical	NA	No
503	Female	22.2137	Atypical angina	0	0	0	0	0	1	503	ICA		0	0	0	0	0	1	0	0	0	0	0	0	0	0	0	0	0	0	18	1	0	1	0	1	0	4	4	0	4	4	Atypical	NA	NA
504	Male	27.0416	Typical or unstable angina	1	0	0	0	1	1	504	CCTA		0	0	0	1	1	0	0	-2	0	0	0	0	-2	0	-2	0	0	0	15	2	0	1	0	1	0	4	4	0	4	4	Typical	NA	No
505	Male	22.6562	Other	0	0	0	0	0	1	505	ICA		0	0	0	0	3	3	0	0	1	0	0	0	0	0	0	0	0	0	18	3	0	3	1	3	1	1	1	0	0	0	Dyspnea	NA	NA
506	Male	21.5645	Typical or unstable angina	1	0	1	0	1	0	506	ICA		0	4	0	0	0	1	0	3	1	1	0	0	0	0	0	0	0	0	18	5	4	3	1	4	2	2	2	1	1	1	Typical	NA	NA
507	Female	26.398	Atypical angina	0	0	0	0	0	1	507	CCTA		0	0	0	0	0	1	0	-2	0	0	0	-2	-2	0	-2	0	0	-2	13	1	0	1	0	1	0	4	4	0	4	4	Atypical	NA	No
508	Male	31.4627	Other	0	0	1	0	0	1	508	ICA		0	0	2	0	0	3	0	0	0	0	0	0	0	0	0	0	0	0	18	2	2	3	0	3	1	1	1	0	0	0	Dyspnea	NA	NA
509	Female	29.6427	Atypical angina	0	0	0	0	0	1	509	ICA		0	0	0	0	2	0	0	0	0	0	0	0	0	0	0	0	0	0	18	1	0	2	0	2	0	4	4	0	4	4	Atypical	NA	NA
512	Male	23.597	Typical or unstable angina	0	0	0	1	1	1	512	CCTA
513	Female	29.0487	Other	0	0	1	1	1	1	513	ICA		0	2	0	0	0	2	0	0	0	0	0	0	0	0	0	0	0	0	18	2	2	2	0	2	0	4	4	0	4	4	Dyspnea	NA	NA
516	Male	24.0238	Typical or unstable angina	0	0	0	0	1	1	516	CCTA		1	1	1	0	4	4	2	0	1	3	1	1	-2	1	-2	0	4	1	16	13	1	4	3	4	2	2	2	1	1	1	Typical	NA	No
522	Male	23.6713	Typical or unstable angina	0	0	0	1	0	0	522	CCTA		0	0	0	0	1	1	0	-2	0	0	0	0	-2	0	-2	0	0	0	15	2	0	1	0	1	0	4	4	0	4	4	Typical	NA	No
523	Female	23.2434	Typical or unstable angina	0	0	0	0	1	1	523	CCTA		0	0	0	0	0	0	0	-2	1	0	0	0	-2	0	-2	0	0	0	15	1	0	0	1	1	0	4	4	0	4	4	Typical	NA	No
524	Male	27.9155	Typical or unstable angina	0	0	0	0	0	0	524	CCTA		0	0	0	0	0	0	0	0	0	0	0	-2	-2	0	-2	0	0	0	15	0	0	0	0	0	0	0	0	0	0	0	Typical	NA	No
525	Female	27.4714	Typical or unstable angina	0	0	1	0	0	1	525	CCTA		0	0	0	0	0	0	0	0	0	0	0	0	-2	0	-2	0	0	0	16	0	0	0	0	0	0	0	0	0	0	0	Typical	NA	No
527	Male	21.7993	Other	0	0	1	0	0	0	527	ICA		0	0	0	0	2	1	0	0	0	0	0	0	0	0	0	0	0	0	18	2	0	2	0	2	0	4	4	0	4	4	Dyspnea	NA	NA
529	Female	26.6389	Other	0	0	0	0	0	0	529	CCTA		0	0	0	0	0	0	0	0	0	0	0	0	0	-2	0	-2	0	0	16	0	0	0	0	0	0	0	0	0	0	0	Dyspnea	NA	No
531	Female	28.1625	Typical or unstable angina	0	0	0	0	1	1	531	ICA		0	0	1	0	2	0	0	0	2	0	0	0	0	0	0	0	0	0	18	3	1	2	2	2	0	4	4	0	4	4	Typical	NA	NA
532	Female	20.3125	Typical or unstable angina	0	0	0	0	0	1	532	ICA		0	1	0	0	0	2	0	0	0	0	0	0	0	0	0	0	0	0	18	2	1	2	0	2	0	4	4	0	4	4	Typical	NA	NA
533	Male	22.9854	Atypical angina	0	0	1	0	1	1	533	ICA		0	1	0	0	0	2	0	0	0	0	0	0	0	0	0	0	0	0	18	2	1	2	0	2	0	4	4	0	4	4	Atypical	NA	NA
534	Female	24.064	Other	0	0	1	0	1	1	534	CCTA		0	0	0	0	0	0	0	0	0	0	0	-2	-2	0	-2	0	0	-2	14	0	0	0	0	0	0	0	0	0	0	0	Dyspnea	NA	No
535	Male	21.9713	Typical or unstable angina	1	0	0	0	0	0	535	CCTA		0	0	0	0	0	0	0	-2	0	0	0	-2	-2	0	-2	0	0	0	14	0	0	0	0	0	0	0	0	0	0	0	Typical	NA	No
537	Male	28.616	Other	1	0	0	0	0	1	537	CCTA		0	0	0	0	0	0	0	-2	0	0	0	0	-2	0	-2	0	0	0	15	0	0	0	0	0	0	0	0	0	0	0	Dyspnea	NA	No
538	Female	21.0828	Typical or unstable angina	0	0	0	0	0	1	538	ICA		0	0	0	0	0	1	0	0	0	0	0	0	0	0	0	0	0	0	18	1	0	1	0	1	0	4	4	0	4	4	Typical	NA	NA
539	Female	18.6667	Typical or unstable angina	0	0	0	0	0	0	539	CCTA
540	Male	20.7612	Typical or unstable angina	0	1	0	0	0	0	540	CCTA		0	0	0	0	0	0	0	-2	0	0	0	0	-2	0	-2	0	0	0	15	0	0	0	0	0	0	0	0	0	0	0	Typical	NA	No
541	Female	NA	Typical or unstable angina	0	0	0	0	1	0	541	CCTA		0	0	0	0	0	0	0	-2	0	0	0	-2	-2	0	-2	0	0	0	14	0	0	0	0	0	0	0	0	0	0	0	Typical	NA	No
544	Female	28.0689	Atypical angina	0	0	1	0	1	1	544	CCTA		2	1	1	1	1	1	1	-1	1	1	1	1	-2	0	1	-2	0	0	15	12	2	1	1	2	0	4	4	0	4	4	Atypical	NA	No
545	Female	24.3418	Typical or unstable angina	0	0	0	0	1	1	545	ICA		0	0	0	0	1	2	0	0	0	0	0	0	0	0	0	0	0	0	18	2	0	2	0	2	0	4	4	0	4	4	Typical	NA	NA
547	Female	23.4952	Typical or unstable angina	0	0	0	0	1	1	547	ICA		0	0	0	0	4	0	0	0	0	0	0	0	0	0	0	0	0	0	18	1	0	4	0	4	1	1	1	1	1	1	Typical	NA	NA
548	Female	23.0112	Typical or unstable angina	0	0	0	0	0	0	548	CCTA		0	0	0	0	0	0	0	-2	0	0	0	-2	-2	0	-2	0	0	-2	13	0	0	0	0	0	0	0	0	0	0	0	Typical	NA	No
549	Female	29.4758	Typical or unstable angina	0	0	0	0	1	1	549	CCTA		0	0	0	0	1	0	0	-2	0	0	0	-2	-2	0	-2	0	0	0	14	1	0	1	0	1	0	4	4	0	4	4	Typical	NA	No
550	Male	23.0518	Typical or unstable angina	0	1	0	0	1	1	550	ICA		1	1	1	1	1	2	1	0	1	1	1	1	0	1	0	1	1	0	18	14	1	2	1	2	0	4	4	0	4	4	Typical	NA	NA
553	Male	21.0498	Typical or unstable angina	1	0	0	0	0	0	553	CCTA		0	0	0	0	0	0	0	0	0	0	0	0	0	0	0	0	0	0	18	0	0	0	0	0	0	0	0	0	0	0	Typical	NA	No
554	Female	27.7671	Atypical angina	0	0	1	0	0	1	554	ICA		1	1	1	1	1	1	1	-2	1	1	1	1	1	-2	1	-2	1	1	15	15	1	1	1	1	0	4	4	0	4	4	Atypical	NA	NA
555	Female	21.7778	Typical or unstable angina	0	0	0	0	1	0	555	CCTA		0	0	0	0	0	0	0	0	0	0	0	0	0	0	0	0	0	0	18	0	0	0	0	0	0	0	0	0	0	0	Typical	NA	No
556	Male	16.5289	Atypical angina	0	0	0	0	0	0	556	CCTA		0	0	3	0	2	3	0	0	1	0	0	0	0	0	0	0	1	0	18	5	3	3	1	3	2	2	2	0	0	0	Atypical	NA	No
557	Female	22.3133	Atypical angina	0	0	0	0	0	0	557	ICA		1	1	1	1	1	1	1	-2	1	1	1	1	-2	1	-2	1	1	1	15	15	1	1	1	1	0	4	4	0	4	4	Atypical	NA	NA
558	Female	24.2382	Typical or unstable angina	0	0	0	0	0	0	558	CCTA		0	0	0	0	0	0	0	0	0	0	0	0	0	0	0	0	3	0	18	1	0	3	0	3	1	1	1	0	0	0	Typical	NA	No
560	Male	24.7676	Typical or unstable angina	0	1	1	0	1	1	560	CCTA		0	0	0	0	1	0	0	0	0	0	0	0	0	0	0	0	0	0	18	1	0	1	0	1	0	4	4	0	4	4	Typical	NA	No
561	Female	19.433	Atypical angina	0	0	0	0	0	0	561	CCTA		0	0	0	0	0	0	0	0	0	0	0	0	0	0	0	0	0	0	18	0	0	0	0	0	0	0	0	0	0	0	Atypical	NA	No
562	Male	26.7698	Atypical angina	0	1	0	0	0	1	562	CCTA		0	0	0	0	0	0	0	0	0	0	0	0	0	0	0	0	0	0	18	0	0	0	0	0	0	0	0	0	0	0	Atypical	NA	No
563	Male	23.3067	Typical or unstable angina	0	1	0	0	0	0	563	ICA		1	1	1	1	1	1	1	-2	1	1	1	-2	1	-2	1	-2	1	-2	13	13	1	1	1	1	0	4	4	0	4	4	Typical	NA	NA
564	Male	31.9193	Typical or unstable angina	0	0	0	1	1	0	564	CCTA		0	2	0	0	1	0	0	0	0	0	0	0	0	0	0	0	0	0	18	2	2	1	0	2	0	4	4	0	4	4	Typical	NA	No
565	Male	22.7732	Atypical angina	0	0	0	0	0	1	565	ICA		2	3	4	1	3	2	2	2	4	4	1	-2	-2	2	-2	4	2	-2	14	14	4	3	4	4	3	3	3	2	2	2	Atypical	NA	NA
566	Male	21.847	Atypical angina	1	0	1	0	0	1	566	CCTA		0	2	0	0	1	0	0	0	0	0	0	0	0	0	0	0	0	0	18	2	2	1	0	2	0	4	4	0	4	4	Atypical	NA	No
567	Male	19.5312	Atypical angina	0	1	0	0	0	0	567	CCTA		0	0	0	0	1	0	0	0	0	0	2	0	0	0	0	0	0	0	18	2	0	1	2	2	0	4	4	0	4	4	Atypical	NA	No
568	Male	25.2595	Typical or unstable angina	0	1	0	0	0	0	568	ICA		2	1	1	1	1	1	1	-2	1	1	1	-2	-2	1	-2	1	1	-2	13	13	2	1	1	2	0	4	4	0	4	4	Typical	NA	NA
569	Female	21.6441	Typical or unstable angina	0	0	0	0	1	0	569	CCTA		0	0	0	0	0	0	0	0	0	0	0	0	0	0	0	0	0	0	18	0	0	0	0	0	0	0	0	0	0	0	Typical	NA	No
570	Female	22.1003	Typical or unstable angina	0	0	0	0	0	0	570	ICA		1	1	1	1	1	1	1	-2	1	1	1	1	1	-2	1	-2	1	-2	14	14	1	1	1	1	0	4	4	0	4	4	Typical	NA	NA
571	Male	25.6055	Typical or unstable angina	0	0	0	0	0	0	571	CCTA		0	0	0	0	0	0	0	0	0	0	0	0	0	0	0	0	0	0	18	0	0	0	0	0	0	0	0	0	0	0	Typical	NA	No
573	Female	24.653	Atypical angina	0	0	0	0	0	0	573	CCTA		0	0	0	0	2	0	0	0	0	0	0	0	0	0	0	0	0	0	18	1	0	2	0	2	0	4	4	0	4	4	Atypical	NA	No
574	Female	33.6593	Atypical angina	1	0	0	0	0	1	574	ICA		1	1	1	1	1	1	1	-2	1	1	1	1	-2	1	-2	1	1	1	15	15	1	1	1	1	0	4	4	0	4	4	Atypical	NA	NA
575	Female	19.9481	Typical or unstable angina	0	0	0	0	1	1	575	CCTA		2	0	0	1	3	4	0	0	1	1	0	0	0	0	0	0	0	0	18	6	2	4	1	4	1	1	1	1	1	1	Typical	NA	No
576	Male	27.0416	Atypical angina	1	0	0	0	0	0	576	ICA		1	4	1	1	2	1	1	-2	2	4	1	1	-2	1	-2	1	1	1	15	15	4	2	4	4	2	2	2	2	2	2	Atypical	NA	NA
577	Male	26.2336	Typical or unstable angina	0	0	0	0	1	0	577	CCTA		0	0	0	0	1	0	0	0	0	0	0	0	0	0	0	0	0	0	18	1	0	1	0	1	0	4	4	0	4	4	Typical	NA	No
578	Female	27.852	Typical or unstable angina	0	0	0	0	0	0	578	ICA		1	1	1	1	1	1	1	-2	1	1	1	1	-2	1	-2	1	1	-2	14	14	1	1	1	1	0	4	4	0	4	4	Typical	NA	NA
579	Male	24.3911	Typical or unstable angina	0	1	0	0	1	1	579	CCTA		0	0	0	0	1	2	0	0	0	2	0	0	0	0	0	0	0	0	18	3	0	2	2	2	0	4	4	0	4	4	Typical	NA	No
580	Male	26.2346	Typical or unstable angina	0	1	0	0	0	0	580	CCTA		0	0	0	0	4	0	0	0	0	0	0	0	0	0	0	0	0	0	18	1	0	4	0	4	1	1	1	1	1	1	Typical	NA	No
581	Male	24.6914	Other	0	0	0	0	0	1	581	CCTA		0	0	0	0	0	0	0	0	0	0	0	0	0	0	0	0	0	0	18	0	0	0	0	0	0	0	0	0	0	0	Dyspnea	NA	No
583	Female	24.6094	Atypical angina	0	0	0	0	1	0	583	ICA		1	1	1	1	1	1	1	-2	1	1	1	1	1	1	1	1	1	1	17	17	1	1	1	1	0	4	4	0	4	4	Atypical	NA	NA
584	Female	31.1111	Typical or unstable angina	0	0	1	0	1	1	584	CCTA		0	0	0	0	0	0	0	0	0	0	0	0	0	0	0	0	0	0	18	0	0	0	0	0	0	0	0	0	0	0	Typical	NA	No
585	Male	29.4023	Typical or unstable angina	0	1	0	0	0	0	585	CCTA		1	0	0	0	1	2	0	0	0	0	0	0	0	0	0	0	2	0	18	4	1	2	0	2	0	4	4	0	4	4	Typical	NA	No
586	Male	25.2163	Atypical angina	0	0	0	1	0	0	586	ICA		1	1	1	1	1	1	1	-2	1	1	1	1	-2	1	-2	1	4	-2	14	14	1	4	1	4	1	1	1	1	1	1	Atypical	NA	NA
587	Female	22.8928	Atypical angina	0	0	0	1	0	0	587	CCTA		0	0	0	0	0	0	0	0	0	0	0	0	0	0	0	0	0	0	18	0	0	0	0	0	0	0	0	0	0	0	Atypical	NA	No
588	Female	28.6048	Typical or unstable angina	0	0	0	1	0	0	588	CCTA		0	0	0	0	0	0	0	0	0	0	0	0	0	0	0	0	0	0	18	0	0	0	0	0	0	0	0	0	0	0	Typical	NA	No
589	Female	26.4855	Atypical angina	0	0	0	0	1	1	589	CCTA		0	0	0	0	0	0	0	0	0	0	0	0	0	0	0	0	0	0	18	0	0	0	0	0	0	0	0	0	0	0	Atypical	NA	No
590	Male	26.9598	Atypical angina	1	0	0	0	0	0	590	ICA		1	1	1	1	1	2	1	-2	1	1	1	1	1	-2	1	-2	1	1	15	15	1	2	1	2	0	4	4	0	4	4	Atypical	NA	NA
591	Female	26.1719	Typical or unstable angina	0	0	0	1	0	0	591	CCTA		0	0	0	0	0	0	0	0	0	0	0	0	0	0	0	0	0	0	18	0	0	0	0	0	0	0	0	0	0	0	Typical	NA	No
592	Male	19.5717	Typical or unstable angina	0	0	0	0	0	0	592	CCTA		0	0	0	0	1	0	0	0	0	1	0	0	0	0	0	0	0	0	18	2	0	1	1	1	0	4	4	0	4	4	Typical	NA	No
593	Female	27.3399	Typical or unstable angina	0	0	0	0	1	1	593	ICA		1	2	1	1	2	2	1	-2	1	1	1	-2	-2	1	-2	1	1	1	14	14	2	2	1	2	0	4	4	0	4	4	Typical	NA	NA
594	Male	23.0469	Typical or unstable angina	1	0	0	0	0	0	594	CCTA		2	2	2	0	2	4	0	3	2	3	0	0	0	0	0	0	3	0	18	9	2	4	3	4	2	2	2	1	1	1	Typical	NA	No
595	Female	22.1674	Typical or unstable angina	0	0	0	0	0	1	595	ICA		1	1	1	1	1	1	1	-2	1	1	-2	-2	-2	1	-2	1	1	1	13	13	1	1	1	1	0	4	4	0	4	4	Typical	NA	NA
596	Female	24.974	Typical or unstable angina	0	0	0	0	0	0	596	CCTA		0	0	0	0	1	0	0	0	0	0	0	0	0	0	0	0	0	0	18	1	0	1	0	1	0	4	4	0	4	4	Typical	NA	No
597	Female	28.4799	Atypical angina	0	0	0	0	0	0	597	ICA		1	1	1	1	1	1	1	-2	1	1	1	1	-2	1	-2	1	1	1	15	15	1	1	1	1	0	4	4	0	4	4	Atypical	NA	NA
599	Female	25.4375	Typical or unstable angina	0	0	1	1	0	0	599	CCTA		1	0	0	0	1	0	0	0	0	0	0	0	0	0	0	0	0	0	18	2	1	1	0	1	0	4	4	0	4	4	Typical	NA	No
600	Male	25.2493	Typical or unstable angina	0	0	0	1	1	0	600	ICA		1	1	1	1	1	1	1	-2	1	4	1	1	-2	1	-2	1	1	1	15	15	1	1	4	4	1	1	1	1	1	1	Typical	NA	NA
602	Male	20.4491	Other	1	0	1	0	0	1	602	ICA		1	1	1	1	2	1	1	-2	1	1	1	-2	-2	1	-2	1	2	-2	13	13	1	2	1	2	0	4	4	0	4	4	Dyspnea	NA	NA
603	Female	21.9899	Typical or unstable angina	0	0	0	1	0	0	603	ICA		1	1	1	1	1	1	1	-2	1	1	1	-2	-2	1	-2	1	1	-2	13	13	1	1	1	1	0	4	4	0	4	4	Typical	NA	NA
605	Male	24.8016	Typical or unstable angina	1	0	0	0	0	0	605	ICA		1	1	1	1	1	1	1	-2	1	1	1	1	-2	1	-2	1	1	-2	14	14	1	1	1	1	0	4	4	0	4	4	Typical	NA	NA
606	Male	20.2812	Typical or unstable angina	0	1	0	0	0	0	606	CCTA		0	0	0	0	1	0	0	0	0	0	0	0	0	0	0	0	0	0	18	1	0	1	0	1	0	4	4	0	4	4	Typical	NA	No
607	Male	23.8087	Atypical angina	0	1	0	0	0	1	607	CCTA		1	4	0	0	4	0	0	0	2	0	0	0	0	0	0	0	0	0	18	4	4	4	2	4	2	2	2	2	2	2	Atypical	NA	No
608	Female	24.7475	Atypical angina	0	0	0	0	1	0	608	ICA		1	1	1	1	1	1	1	-2	1	1	1	1	-2	1	-2	1	1	1	15	15	1	1	1	1	0	4	4	0	4	4	Atypical	NA	NA
609	Female	25.4767	Atypical angina	0	0	0	0	0	0	609	CCTA		0	1	0	0	1	0	0	0	0	0	0	0	0	0	0	0	4	0	18	3	1	4	0	4	1	1	1	1	1	1	Atypical	NA	No
610	Female	23.5304	Asymptomatic	0	0	0	0	1	1	610	ICA		1	1	1	1	1	1	1	-2	1	1	1	1	-2	1	-2	1	1	1	15	15	1	1	1	1	0	4	4	0	4	4	Asymptomatic	NA	NA
612	Male	26.0933	Asymptomatic	0	1	1	0	1	1	612	CCTA		1	1	1	0	2	2	0	0	0	0	0	0	1	1	1	1	0	0	18	9	1	2	1	2	0	4	4	0	4	4	Asymptomatic	NA	No
614	Female	24.8286	Atypical angina	0	0	1	0	1	0	614	ICA		1	1	1	1	1	1	1	-2	1	1	1	-2	-2	1	-2	1	1	1	14	14	1	1	1	1	0	4	4	0	4	4	Atypical	NA	No
615	Male	21.5139	Typical or unstable angina	1	0	0	0	0	0	615	CCTA		0	0	0	0	0	0	0	0	0	0	0	0	0	0	0	0	0	0	18	0	0	0	0	0	0	0	0	0	0	0	Typical	NA	No
617	Female	27.7344	Typical or unstable angina	0	0	0	1	0	0	617	CCTA		0	0	0	0	4	0	0	0	4	0	0	0	0	0	0	0	0	0	18	2	0	4	4	4	2	2	2	2	2	2	Typical	NA	No
618	Male	25.8166	Typical or unstable angina	0	0	0	0	1	0	618	ICA		1	1	1	1	1	1	1	1	1	1	1	1	-2	1	-2	1	1	1	16	16	1	1	1	1	0	4	4	0	4	4	Typical	NA	NA
619	Male	25.5102	Typical or unstable angina	0	1	0	0	0	0	619	CCTA		0	0	0	0	0	0	0	0	0	0	0	0	0	0	0	0	0	0	18	0	0	0	0	0	0	0	0	0	0	0	Typical	NA	No
620	Female	26.7804	Typical or unstable angina	0	0	0	0	0	1	620	ICA		1	1	1	1	1	1	1	-2	1	1	1	1	-2	1	-2	1	1	1	15	15	1	1	1	1	0	4	4	0	4	4	Typical	NA	NA
621	Female	26.8386	Typical or unstable angina	0	0	0	0	0	0	621	CCTA		0	0	0	0	0	0	0	0	0	0	0	0	0	0	0	0	0	0	18	0	0	0	0	0	0	0	0	0	0	0	Typical	NA	No
622	Female	19.9792	Atypical angina	0	0	0	0	0	0	622	CCTA		0	0	0	0	0	0	0	0	0	0	0	0	0	0	0	0	0	0	18	0	0	0	0	0	0	0	0	0	0	0	Atypical	NA	No
623	Female	23.4887	Atypical angina	0	0	0	1	0	0	623	ICA		1	1	1	1	1	1	1	-2	1	1	1	-2	-2	1	-2	1	1	1	14	14	1	1	1	1	0	4	4	0	4	4	Atypical	NA	NA
624	Male	28.4799	Asymptomatic	0	1	0	0	0	0	624	ICA		1	1	1	1	1	1	1	-2	2	4	1	1	-2	1	-2	1	1	-2	14	14	1	1	4	4	1	1	1	1	1	1	Asymptomatic	NA	NA
625	Female	27.6795	Typical or unstable angina	0	0	0	0	1	0	625	CCTA		0	0	0	0	0	0	0	0	0	0	0	0	0	0	0	0	0	0	18	0	0	0	0	0	0	0	0	0	0	0	Typical	NA	No
626	Female	26.5643	Typical or unstable angina	0	0	0	1	1	1	626	ICA		1	1	1	1	1	1	1	-2	1	1	1	1	-2	1	-2	1	1	-2	14	14	1	1	1	1	0	4	4	0	4	4	Typical	NA	NA
627	Male	25.763	Typical or unstable angina	0	0	1	0	0	1	627	CCTA		3	3	0	0	1	4	0	0	0	0	0	0	0	0	0	0	0	1	18	5	3	4	0	4	2	2	2	1	1	1	Typical	NA	No
628	Female	28.2284	Typical or unstable angina	0	0	0	0	1	1	628	CCTA		0	0	0	0	0	0	0	0	0	0	0	0	0	0	0	0	0	0	18	0	0	0	0	0	0	0	0	0	0	0	Typical	NA	No
629	Female	23.8281	Atypical angina	0	0	0	1	0	0	629	ICA		1	1	1	1	1	1	1	-2	1	1	1	-2	-2	1	-2	1	1	1	14	14	1	1	1	1	0	4	4	0	4	4	Atypical	NA	NA
630	Female	24.0344	Typical or unstable angina	0	0	0	1	1	1	630	CCTA		1	0	0	0	1	0	0	0	1	4	1	0	0	0	0	0	1	0	18	6	1	1	4	4	1	1	1	1	1	1	Typical	NA	No
631	Female	26.5625	Atypical angina	0	0	0	1	1	1	631	ICA		1	1	1	1	1	1	1	-2	1	1	1	-2	-2	1	-2	1	1	1	14	14	1	1	1	1	0	4	4	0	4	4	Atypical	NA	NA
632	Female	25.6312	Asymptomatic	0	0	0	0	0	0	632	CCTA		0	0	0	0	0	0	0	0	0	0	0	0	0	0	0	0	0	0	18	0	0	0	0	0	0	0	0	0	0	0	Asymptomatic	NA	No
633	Male	24.9649	Atypical angina	1	0	0	0	0	1	633	CCTA		0	0	0	1	1	0	0	0	0	0	0	1	0	0	0	0	2	0	18	4	0	2	1	2	0	4	4	0	4	4	Atypical	NA	No
634	Male	31.8878	Typical or unstable angina	1	0	0	0	0	1	634	ICA		1	1	1	1	1	1	1	-2	1	1	1	1	-2	1	-2	1	1	-2	14	14	1	1	1	1	0	4	4	0	4	4	Typical	NA	NA
635	Male	21.5451	Other	1	0	0	0	0	0	635	ICA		1	1	1	1	1	1	1	-2	1	1	1	-2	-2	1	-2	1	1	-2	13	13	1	1	1	1	0	4	4	0	4	4	Dyspnea	NA	NA
636	Male	24.3141	Typical or unstable angina	0	1	1	0	0	1	636	CCTA		4	0	4	1	3	0	0	0	0	0	0	0	0	0	0	0	0	0	18	4	4	3	0	4	2	2	2	1	1	1	Typical	NA	No
637	Male	22.0932	Atypical angina	0	1	0	0	0	1	637	ICA		1	1	1	1	4	1	1	3	1	1	1	-2	-2	1	-2	1	1	1	15	15	1	4	1	4	1	1	1	1	1	1	Atypical	NA	NA
638	Male	22.9719	Other	1	0	0	0	0	1	638	CCTA		0	2	0	1	0	2	0	0	0	0	0	0	0	0	0	0	1	0	18	4	2	2	0	2	0	4	4	0	4	4	Dyspnea	NA	No
639	Male	27.1816	Typical or unstable angina	0	1	0	0	0	0	639	ICA		1	1	1	1	4	1	1	1	1	1	1	1	-2	1	-2	1	1	1	16	16	1	4	1	4	1	1	1	1	1	1	Typical	NA	NA
640	Male	20.8297	Typical or unstable angina	0	0	0	0	0	0	640	CCTA		0	1	0	0	0	1	0	0	0	0	0	0	0	0	0	0	0	0	18	2	1	1	0	1	0	4	4	0	4	4	Typical	NA	No
641	Male	27.55	Other	0	1	0	0	0	0	641	ICA		1	4	4	1	2	1	1	-2	1	4	4	4	-2	4	-2	4	4	-2	14	14	4	4	4	4	3	3	3	3	3	3	Dyspnea	NA	NA
642	Male	26.079	Typical or unstable angina	0	0	0	0	0	0	642	CCTA		0	2	3	3	1	1	0	0	4	4	0	0	0	0	0	0	0	0	18	7	3	1	4	4	2	2	3	1	1	3	Typical	NA	No
643	Male	27.7551	Atypical angina	0	0	1	0	0	1	643	ICA		1	1	1	1	1	1	1	-2	1	1	1	1	-2	1	-2	1	1	1	15	15	1	1	1	1	0	4	4	0	4	4	Atypical	NA	NA
645	Female	20.8292	Typical or unstable angina	0	0	0	1	0	1	645	CCTA		2	0	1	0	4	0	0	0	3	0	1	0	0	0	0	0	1	0	18	6	2	4	3	4	2	2	2	1	1	1	Typical	NA	No
646	Female	20.9572	Other	0	0	0	1	1	1	646	ICA		1	1	1	1	1	1	1	1	1	1	1	-2	-2	1	-2	1	1	1	15	15	1	1	1	1	0	4	4	0	4	4	Dyspnea	NA	NA
647	Male	22.636	Atypical angina	0	1	0	0	0	1	647	ICA		1	1	1	1	1	1	1	1	1	1	1	1	1	-2	1	-2	1	-2	15	15	1	1	1	1	0	4	4	0	4	4	Atypical	NA	NA
648	Female	24.0055	Atypical angina	0	0	0	0	0	0	648	ICA		1	2	1	1	1	1	1	-2	1	1	1	1	1	-2	1	-2	1	-2	14	14	2	1	1	2	0	4	4	0	4	4	Atypical	NA	NA
649	Male	27.0842	Typical or unstable angina	1	0	0	0	0	0	649	CCTA		0	0	0	0	1	1	0	0	0	0	0	0	0	0	0	0	0	0	18	2	0	1	0	1	0	4	4	0	4	4	Typical	NA	No
650	Female	23.6304	Atypical angina	0	0	1	1	0	1	650	ICA		1	1	1	1	1	1	1	-2	1	1	1	-2	-2	1	-2	1	1	1	14	14	1	1	1	1	0	4	4	0	4	4	Atypical	NA	NA
651	Male	28.0277	Typical or unstable angina	1	0	0	0	0	1	651	CCTA		0	0	0	0	1	0	0	0	0	0	0	2	0	0	0	0	0	0	18	2	0	1	2	2	0	4	4	0	4	4	Typical	NA	No
652	Male	23.8367	Typical or unstable angina	0	0	0	0	0	1	652	ICA		1	1	1	1	1	1	1	1	1	1	1	-2	1	-2	1	-2	1	-2	14	14	1	1	1	1	0	4	4	0	4	4	Typical	NA	NA
653	Female	23.4166	Typical or unstable angina	0	0	0	1	0	0	653	CCTA		0	1	0	0	0	0	0	0	0	0	4	0	0	0	0	0	0	0	18	2	1	0	4	4	1	1	1	1	1	1	Typical	NA	No
654	Male	23.8087	Typical or unstable angina	1	0	0	0	0	0	654	CCTA		4	4	0	0	1	0	0	0	0	3	0	0	0	0	0	0	0	0	18	4	4	1	3	4	2	2	2	1	1	1	Typical	NA	No
655	Female	25.8478	Typical or unstable angina	0	0	0	1	0	1	655	CCTA		1	0	0	0	0	0	0	0	0	0	0	0	0	0	0	0	0	0	18	1	1	0	0	1	0	4	4	0	4	4	Typical	NA	No
656	Male	23.2335	Typical or unstable angina	0	1	1	0	1	0	656	CCTA		0	0	0	0	0	0	0	0	0	0	0	0	0	0	0	0	0	0	18	0	0	0	0	0	0	0	0	0	0	0	Typical	NA	No
657	Male	20.4284	Atypical angina	0	0	0	0	0	0	657	CCTA		0	0	0	0	0	0	0	0	0	0	0	0	0	0	0	0	0	0	18	0	0	0	0	0	0	0	0	0	0	0	Atypical	NA	No
658	Female	23.4952	Typical or unstable angina	0	0	0	0	0	0	658	ICA		1	1	1	1	2	2	2	-2	1	1	1	-2	-2	1	1	-2	1	-2	13	13	1	2	1	2	0	4	4	0	4	4	Typical	NA	NA
659	Female	21.3039	Typical or unstable angina	0	0	0	0	1	0	659	CCTA		0	0	0	0	0	0	0	0	0	0	0	0	0	0	0	0	0	0	18	0	0	0	0	0	0	0	0	0	0	0	Typical	NA	No
660	Male	23.4375	Typical or unstable angina	0	0	0	0	1	1	660	CCTA		0	0	0	0	4	4	0	0	0	0	0	0	0	0	0	0	3	0	18	3	0	4	0	4	1	1	1	1	1	1	Typical	NA	No
661	Male	26.4236	Atypical angina	1	0	0	0	0	1	661	CCTA		0	0	0	0	0	0	0	0	0	0	0	0	0	0	0	0	0	0	18	0	0	0	0	0	0	0	0	0	0	0	Atypical	NA	No
662	Female	21.9261	Typical or unstable angina	0	0	0	0	0	0	662	CCTA		0	0	0	0	0	0	0	0	0	0	0	0	0	0	0	0	0	0	18	0	0	0	0	0	0	0	0	0	0	0	Typical	NA	No
663	Male	23.8751	Atypical angina	0	0	0	0	0	0	663	ICA		1	1	1	1	1	1	1	-2	1	1	1	-2	1	1	1	1	1	1	16	16	1	1	1	1	0	4	4	0	4	4	Atypical	NA	NA
664	Male	23.5078	Typical or unstable angina	1	0	0	0	0	1	664	CCTA		0	0	0	0	0	0	0	0	0	0	0	0	0	0	0	0	0	0	18	0	0	0	0	0	0	0	0	0	0	0	Typical	NA	No
665	Male	21.1073	Atypical angina	0	0	0	0	0	0	665	ICA		1	1	1	1	4	4	4	-2	1	1	1	-2	1	1	-2	1	4	-2	14	14	1	4	1	4	1	1	1	1	1	1	Atypical	NA	NA
666	Female	25.8876	Atypical angina	0	0	0	0	0	1	666	CCTA		1	1	0	0	0	0	1	0	0	0	0	0	0	0	0	0	0	0	18	3	1	1	0	1	0	4	4	0	4	4	Atypical	NA	No
667	Male	27.5482	Atypical angina	0	0	0	0	0	1	667	CCTA		0	0	0	0	0	0	0	0	0	0	0	0	0	0	0	0	0	0	18	0	0	0	0	0	0	0	0	0	0	0	Atypical	NA	No
668	Female	18.5901	Atypical angina	0	0	0	0	0	1	668	CCTA		1	0	0	0	1	0	0	0	0	0	0	0	0	0	0	0	0	0	18	2	1	1	0	1	0	4	4	0	4	4	Atypical	NA	No
669	Male	24.9337	Typical or unstable angina	0	0	0	0	0	0	669	CCTA		0	0	0	0	0	0	0	0	0	0	0	0	0	0	0	0	0	0	18	0	0	0	0	0	0	0	0	0	0	0	Typical	NA	No
671	Male	30.111	Typical or unstable angina	0	0	0	0	0	0	671	ICA		1	1	1	1	1	1	1	-2	1	1	1	-2	1	-2	1	-2	1	-2	13	13	1	1	1	1	0	4	4	0	4	4	Typical	NA	NA
672	Male	26.5625	Typical or unstable angina	1	0	0	0	0	1	672	ICA		1	1	1	1	1	1	1	-2	1	1	1	-2	-2	1	-2	1	1	-2	13	13	1	1	1	1	0	4	4	0	4	4	Typical	NA	NA
674	Female	25.8467	Atypical angina	0	0	0	0	1	0	674	CCTA		0	0	1	0	2	3	0	0	0	0	0	0	-1	0	-1	0	0	0	16	3	1	3	0	3	1	1	1	0	0	0	Atypical	NA	No
676	Female	26.2923	Atypical angina	0	0	0	0	0	1	676	CCTA		1	0	0	2	1	0	0	-2	1	3	0	0	-2	0	-2	0	0	0	15	5	1	1	3	3	1	1	1	0	0	0	Atypical	NA	No
677	Male	28.9965	Atypical angina	0	0	0	0	0	0	677	CCTA		1	0	0	0	0	0	0	-2	1	0	0	0	-2	0	-2	0	0	0	15	2	1	0	1	1	0	4	4	0	4	4	Atypical	NA	No
678	Male	24.3911	Atypical angina	0	1	0	0	0	0	678	ICA		0	0	0	0	0	1	0	0	0	0	0	0	0	0	0	0	0	0	18	1	0	1	0	1	0	4	4	0	4	4	Atypical	NA	NA
680	Female	25.462	Typical or unstable angina	0	0	0	0	0	1	680	ICA		0	0	0	0	3	0	1	0	0	0	0	0	0	0	0	0	0	0	18	2	0	3	0	3	1	1	1	0	0	0	Typical	NA	NA
681	Male	23.3878	Typical or unstable angina	0	1	0	0	0	0	681	CCTA		2	1	0	1	2	2	0	-2	3	0	0	0	-2	0	-2	3	0	0	15	7	3	2	3	3	2	2	2	0	0	0	Typical	NA	No
683	Female	27.0258	Atypical angina	0	0	1	0	1	1	683	CCTA		1	0	1	0	2	4	4	0	0	0	-2	-2	-2	0	-2	0	0	0	14	5	1	4	0	4	1	1	1	1	1	1	Atypical	NA	No
684	Female	20.8889	Atypical angina	0	0	0	0	1	1	684	CCTA		1	1	2	0	1	0	0	0	0	0	0	0	-2	0	-2	1	0	0	16	5	2	1	0	2	0	4	4	0	4	4	Atypical	NA	No
685	Female	24.6247	Typical or unstable angina	0	0	0	0	0	0	685	ICA
687	Male	32.5577	Typical or unstable angina	1	0	1	0	0	0	687	CCTA		0	0	0	0	0	2	0	0	0	0	0	-2	-2	0	-2	0	0	0	15	1	0	2	0	2	0	4	4	0	4	4	Typical	NA	No
689	Female	24.4031	Typical or unstable angina	0	0	0	0	0	0	689	ICA		0	0	0	0	0	1	0	0	0	0	0	0	0	0	0	0	0	0	18	1	0	1	0	1	0	4	4	0	4	4	Typical	NA	NA
691	Male	27.7344	Atypical angina	1	0	1	0	1	1	691	CCTA		2	0	0	0	1	0	0	0	2	0	0	-2	-2	0	-2	0	0	-2	14	3	2	1	2	2	0	4	4	0	4	4	Atypical	NA	No
692	Female	20.0777	Atypical angina	0	0	0	0	1	0	692	ICA		0	0	0	0	1	4	0	1	1	0	0	0	0	0	0	0	0	0	18	4	0	4	1	4	1	1	1	1	1	1	Atypical	NA	NA
695	Female	25.3333	Other	0	0	0	0	0	1	695	CCTA		0	0	0	0	1	0	0	0	0	0	0	0	-2	0	-2	0	0	0	16	1	0	1	0	1	0	4	4	0	4	4	Dyspnea	NA	No
697	Female	32.8947	Other	0	0	1	0	0	0	697	CCTA		2	4	3	0	3	4	0	0	2	4	3	0	0	0	0	0	2	0	18	9	4	4	4	4	3	3	3	3	3	3	Dyspnea	NA	No
698	Male	26.7299	Atypical angina	0	1	0	0	0	1	698	ICA
702	Female	31.6242	Typical or unstable angina	0	0	1	0	0	1	702	CCTA		0	0	0	0	3	4	0	0	0	2	0	0	0	0	0	0	0	0	18	3	0	4	2	4	1	1	1	1	1	1	Typical	NA	No
704	Male	26.1719	Other	0	0	0	0	0	0	704	CCTA		0	0	2	0	0	0	0	0	0	0	0	0	0	0	0	0	0	0	18	1	2	0	0	2	0	4	4	0	4	4	Dyspnea	NA	No
705	Male	21.875	Typical or unstable angina	1	0	1	0	0	0	705	ICA		4	2	1	0	4	3	3	1	2	2	1	0	1	1	4	-1	1	0	17	14	4	4	4	4	3	3	3	3	3	3	Typical	NA	NA
706	Male	24.974	Asymptomatic	0	1	0	0	0	0	706	CCTA
709	Male	27.4714	Typical or unstable angina	1	0	1	0	1	1	709	ICA		1	1	4	1	1	3	4	-2	1	0	1	1	3	-2	3	3	1	0	16	14	4	4	3	4	3	3	3	2	2	2	Typical	NA	NA
710	Female	30.3593	Typical or unstable angina	0	0	0	0	0	1	710	ICA		0	0	0	0	0	0	0	-2	0	0	0	-2	0	-2	0	-2	0	0	14	0	0	0	0	0	0	0	0	0	0	0	Typical	NA	NA
714	Male	30.0408	Typical or unstable angina	0	1	0	0	0	1	714	CCTA		0	0	0	0	0	0	0	0	0	0	0	-2	-2	0	-2	0	0	0	15	0	0	0	0	0	0	0	0	0	0	0	Typical	NA	No
715	Male	25.8083	Typical or unstable angina	0	1	0	0	0	1	715	CCTA		4	4	4	3	4	0	0	0	4	0	3	-2	-2	0	-2	0	0	-2	14	7	4	4	4	4	3	3	3	3	3	3	Typical	NA	No
717	Male	18.2601	Typical or unstable angina	0	0	0	1	0	1	717	CCTA		4	3	0	1	3	1	1	3	3	3	-1	-1	-1	-1	-1	-1	3	-1	11	10	4	3	3	4	3	3	3	1	1	1	Typical	NA	No
718	Male	23.915	Other	0	1	1	0	0	1	718	ICA		0	0	2	0	0	2	0	0	1	0	0	0	0	0	2	0	0	0	18	4	2	2	2	2	0	4	4	0	4	4	Dyspnea	NA	NA
721	Male	27.8867	Typical or unstable angina	1	0	0	0	0	1	721	ICA		4	3	3	0	0	4	0	0	0	0	0	0	0	0	0	0	0	0	18	4	4	4	0	4	2	2	2	2	2	2	Typical	NA	NA
722	Male	18.2107	Typical or unstable angina	0	0	1	0	0	0	722	CCTA		3	4	3	1	4	2	1	-2	1	4	1	1	-2	4	4	4	3	0	16	15	4	4	4	4	3	3	3	3	3	3	Typical	NA	No
723	Male	20.7967	Typical or unstable angina	0	0	0	0	0	0	723	ICA		0	0	0	0	4	0	0	0	0	0	0	0	0	0	0	0	0	0	18	1	0	4	0	4	1	1	1	1	1	1	Typical	NA	NA
724	Male	26.0385	Typical or unstable angina	1	0	0	0	0	0	724	CCTA		4	4	4	1	4	2	2	-2	2	3	4	1	2	2	2	2	4	0	17	16	4	4	4	4	3	3	3	3	3	3	Typical	NA	No
725	Male	34.9735	Typical or unstable angina	0	1	0	0	0	1	725	ICA		0	0	0	0	0	3	0	0	0	0	0	0	0	0	0	0	0	0	18	1	0	3	0	3	1	1	1	0	0	0	Typical	NA	NA
726	Male	24.8711	Typical or unstable angina	0	1	1	0	0	1	726	CCTA		2	2	1	4	3	3	2	-2	1	3	4	2	2	2	2	2	2	1	17	17	2	3	4	4	2	2	3	1	1	3	Typical	NA	No
727	Male	23.6614	Typical or unstable angina	0	0	0	1	1	0	727	CCTA		0	0	0	0	0	0	0	-2	0	0	0	0	-2	0	-2	0	0	0	15	0	0	0	0	0	0	0	0	0	0	0	Typical	NA	No
728	Male	25.21	Typical or unstable angina	1	0	0	0	0	0	728	CCTA		0	0	0	0	1	0	0	-2	0	0	0	0	-2	0	-2	0	0	-2	14	1	0	1	0	1	0	4	4	0	4	4	Typical	NA	No
729	Female	29.0202	Atypical angina	0	0	0	0	1	1	729	ICA		1	1	1	1	2	1	1	1	2	1	1	1	1	1	1	1	1	1	18	18	1	2	2	2	0	4	4	0	4	4	Atypical	NA	NA
730	Male	24.2941	Atypical angina	0	0	0	0	0	1	730	ICA		1	1	1	1	1	1	2	1	1	1	1	1	1	1	1	1	1	1	18	18	1	2	1	2	0	4	4	0	4	4	Atypical	NA	NA
731	Male	23.0927	Other	0	0	0	1	0	0	731	CCTA		1	0	0	0	2	1	0	-2	0	0	0	-2	-2	0	-2	0	0	0	14	3	1	2	0	2	0	4	4	0	4	4	Dyspnea	NA	No
732	Female	22.7615	Atypical angina	0	0	0	0	0	1	732	CCTA		0	0	0	0	0	0	0	0	0	0	-2	-2	-2	0	-1	0	0	-2	13	0	0	0	0	0	0	0	0	0	0	0	Atypical	NA	No
733	Male	22.0386	Typical or unstable angina	0	0	0	1	0	0	733	ICA		4	4	4	1	3	2	2	1	2	4	2	2	4	4	4	4	3	3	18	18	4	3	4	4	3	3	3	2	2	2	Typical	NA	NA
734	Male	22.9854	Atypical angina	0	0	1	0	1	1	734	ICA		1	1	3	0	1	1	1	1	0	3	1	1	1	1	1	1	1	1	18	16	3	1	3	3	2	2	2	0	0	0	Atypical	NA	NA
736	Male	23.5436	Typical or unstable angina	1	0	0	0	0	0	736	ICA		0	0	1	0	0	1	0	0	1	0	0	0	0	0	0	0	1	1	18	5	1	1	1	1	0	4	4	0	4	4	Typical	NA	NA
737	Female	24.0344	Atypical angina	0	0	0	0	0	0	737	ICA		0	3	0	0	1	1	1	1	1	3	1	1	0	0	0	0	4	1	18	11	3	4	3	4	3	3	3	1	1	1	Atypical	NA	NA
738	Female	22.1824	Atypical angina	0	0	0	0	0	0	738	CCTA		0	0	0	0	1	0	0	-2	0	0	-2	0	-2	0	-2	0	0	0	14	1	0	1	0	1	0	4	4	0	4	4	Atypical	NA	No
739	Male	23.3887	Asymptomatic	1	0	1	0	0	1	739	CCTA		0	0	0	0	0	0	0	-2	0	1	0	0	-2	0	-2	0	0	0	15	1	0	0	1	1	0	4	4	0	4	4	Asymptomatic	NA	No
740	Male	22.4237	Atypical angina	0	1	0	0	1	1	740	ICA		0	1	0	0	1	2	1	0	1	1	0	0	0	1	1	1	1	1	18	11	1	2	1	2	0	4	4	0	4	4	Atypical	NA	NA
742	Male	26.2188	Atypical angina	0	0	0	0	1	1	742	CCTA		2	0	1	1	2	1	0	-2	1	0	0	-2	-2	0	-2	0	0	0	14	6	2	2	1	2	0	4	4	0	4	4	Atypical	NA	No
743	Male	24.2828	Atypical angina	1	0	0	0	1	1	743	ICA		2	1	3	1	1	1	1	1	4	1	1	1	1	1	1	1	2	1	18	18	3	2	4	4	2	2	2	1	1	1	Atypical	NA	NA
744	Male	20.8086	Atypical angina	0	1	0	0	0	0	744	ICA		1	2	1	1	2	2	1	1	1	1	1	1	1	1	1	1	2	1	18	18	2	2	1	2	0	4	4	0	4	4	Atypical	NA	NA
745	Male	22.0386	Typical or unstable angina	0	0	0	0	0	1	745	CCTA		0	0	0	0	0	0	0	-2	0	0	-1	0	-2	0	-2	0	-1	0	13	0	0	0	0	0	0	0	0	0	0	0	Typical	NA	No
746	Male	29.5312	Typical or unstable angina	0	1	1	0	0	0	746	CCTA		4	0	0	0	3	3	0	-2	0	1	4	-1	-2	0	-2	0	0	-2	13	5	4	3	4	4	3	3	3	2	2	2	Typical	NA	No
747	Male	27.5134	Typical or unstable angina	0	1	0	0	1	1	747	CCTA		0	2	0	0	0	3	0	0	0	1	0	-1	-2	0	-2	0	0	-2	14	3	2	3	1	3	1	1	1	0	0	0	Typical	NA	No
748	Female	24.1965	Typical or unstable angina	0	0	0	0	1	1	748	ICA		3	2	2	2	2	3	1	1	1	1	1	1	1	1	1	1	1	1	18	18	3	3	1	3	2	2	2	0	0	0	Typical	NA	NA
749	Male	21.6713	Typical or unstable angina	0	0	0	0	0	0	749	CCTA		0	0	0	0	1	2	0	-2	0	1	-2	0	-2	0	-2	0	-1	-1	12	3	0	2	1	2	0	4	4	0	4	4	Typical	NA	No
750	Female	23.634	Asymptomatic	0	0	1	0	1	1	750	ICA		1	1	1	1	1	1	1	1	1	1	1	1	1	1	1	1	1	1	18	18	1	1	1	1	0	4	4	0	4	4	Asymptomatic	NA	NA
751	Male	26.2188	Typical or unstable angina	1	0	0	0	1	1	751	CCTA		0	0	0	0	3	0	0	0	0	0	-1	-1	0	-2	-1	-2	-2	-2	11	1	0	3	0	3	1	1	1	0	0	0	Typical	NA	No
752	Female	24.974	Typical or unstable angina	0	0	0	0	0	0	752	CCTA		0	0	0	0	0	0	0	-2	0	-1	0	-2	-2	0	-2	0	0	-1	12	0	0	0	0	0	0	0	0	0	0	0	Typical	NA	No
753	Male	24.2188	Atypical angina	0	1	0	0	0	0	753	ICA		1	1	1	1	1	2	1	1	1	1	1	1	1	1	1	1	1	1	18	18	1	2	1	2	0	4	4	0	4	4	Atypical	NA	NA
756	Female	26.5625	Typical or unstable angina	0	0	1	1	1	0	756	CCTA		0	0	0	0	0	0	0	-2	0	0	0	-2	-2	-1	-2	0	-1	0	12	0	0	0	0	0	0	0	0	0	0	0	Typical	NA	No
757	Female	21.6311	Typical or unstable angina	0	0	0	0	1	1	757	ICA		1	1	1	1	1	1	1	1	1	1	1	1	1	1	1	1	1	1	18	18	1	1	1	1	0	4	4	0	4	4	Typical	NA	NA
760	Female	23.9361	Typical or unstable angina	0	0	0	0	0	0	760	CCTA		1	0	0	0	0	1	0	-2	0	0	0	0	-2	0	-2	0	0	0	15	2	1	1	0	1	0	4	4	0	4	4	Typical	NA	No
761	Female	34.9277	Typical or unstable angina	0	0	0	0	0	0	761	ICA		1	1	1	0	1	1	1	-2	1	1	1	1	1	1	1	1	1	1	17	16	1	1	1	1	0	4	4	0	4	4	Typical	NA	NA
764	Female	25.2241	Typical or unstable angina	0	0	0	0	1	1	764	CCTA		0	0	0	0	0	4	0	-2	0	0	-1	0	-2	0	-2	0	0	0	14	1	0	4	0	4	1	1	1	1	1	1	Typical	NA	No
766	Female	23.0681	Typical or unstable angina	0	0	0	0	0	0	766	CCTA		0	0	2	0	2	2	0	-2	0	0	0	0	-2	0	-2	0	0	0	15	3	2	2	0	2	0	4	4	0	4	4	Typical	NA	No
768	Male	20.83	Typical or unstable angina	0	0	0	0	1	0	768	CCTA		2	0	0	0	0	0	0	-2	0	0	-1	0	-2	0	-2	0	-2	0	13	1	2	0	0	2	0	4	4	0	4	4	Typical	NA	No
770	Male	21.0962	Typical or unstable angina	0	0	0	0	0	0	770	CCTA		0	0	0	0	4	0	0	0	2	0	0	0	-2	0	-2	0	0	0	16	2	0	4	2	4	1	1	1	1	1	1	Typical	NA	No
772	Female	23.9628	Typical or unstable angina	0	0	1	0	0	1	772	ICA		1	1	1	1	1	1	1	-2	1	1	1	1	-1	-1	-2	-2	1	-1	12	12	1	1	1	1	0	4	4	0	4	4	Typical	NA	NA
773	Female	24.6548	Typical or unstable angina	0	0	0	0	0	1	773	CCTA		0	0	0	0	0	0	0	0	0	0	-2	0	-2	0	-2	0	0	0	15	0	0	0	0	0	0	0	0	0	0	0	Typical	NA	No
776	Male	25.9107	Atypical angina	0	1	0	0	1	0	776	CCTA		0	0	0	0	0	1	0	-2	0	0	0	0	-2	0	-2	0	0	0	15	1	0	1	0	1	0	4	4	0	4	4	Atypical	NA	No
777	Female	18.3111	Asymptomatic	0	0	0	0	1	1	777	CCTA		0	2	0	0	2	2	0	0	0	2	0	0	-2	0	-2	0	0	0	16	4	2	2	2	2	0	4	4	0	4	4	Asymptomatic	NA	No
778	Female	23.0046	Atypical angina	0	0	0	0	0	0	778	ICA		0	0	0	0	0	0	0	0	0	0	0	0	0	0	0	0	0	0	18	0	0	0	0	0	0	0	0	0	0	0	Atypical	NA	NA
779	Male	26.8393	Atypical angina	1	0	0	0	0	0	779	CCTA		0	0	0	0	0	0	0	-2	0	0	0	0	0	-2	0	-2	0	0	15	0	0	0	0	0	0	0	0	0	0	0	Atypical	NA	No
780	Female	30.1029	Atypical angina	0	0	0	0	0	1	780	ICA		0	3	0	0	0	3	0	0	0	4	0	0	0	0	0	0	0	0	18	3	3	3	4	4	3	3	3	1	1	1	Atypical	NA	NA
781	Male	26.3492	Atypical angina	0	0	0	0	1	1	781	CCTA		1	0	0	0	0	0	0	0	1	0	0	0	-2	0	0	0	0	0	17	2	1	0	1	1	0	4	4	0	4	4	Atypical	NA	No
782	Female	23.6515	Atypical angina	0	0	1	0	0	0	782	CCTA		0	0	0	0	0	0	0	0	0	0	0	0	-2	0	-2	0	0	0	16	0	0	0	0	0	0	0	0	0	0	0	Atypical	NA	No
783	Female	21.6478	Atypical angina	0	0	0	0	0	0	783	CCTA		0	0	0	0	0	0	0	0	0	0	0	0	-2	0	-2	0	0	0	16	0	0	0	0	0	0	0	0	0	0	0	Atypical	NA	No
784	Male	32.0312	Other	0	0	1	0	1	1	784	ICA		1	0	0	0	0	1	0	0	1	0	0	0	0	0	0	0	0	0	18	3	1	1	1	1	0	4	4	0	4	4	Dyspnea	NA	NA
785	Male	23.3819	Atypical angina	0	0	0	0	1	0	785	ICA		0	0	0	0	0	0	0	0	0	0	0	0	0	0	0	0	0	0	18	0	0	0	0	0	0	0	0	0	0	0	Atypical	NA	NA
786	Male	21.0269	Other	0	0	0	0	0	0	786	CCTA		0	0	0	0	0	0	0	0	0	0	0	0	-2	0	-2	0	0	0	16	0	0	0	0	0	0	0	0	0	0	0	Dyspnea	NA	No
787	Male	23.2748	Atypical angina	0	0	1	0	0	0	787	ICA		0	0	0	0	0	2	0	0	0	0	0	0	0	0	0	0	2	0	18	2	0	2	0	2	0	4	4	0	4	4	Atypical	NA	NA
788	Female	29.3847	Atypical angina	0	0	0	0	0	1	788	ICA		0	2	0	0	2	3	0	0	0	2	0	0	0	0	0	0	0	0	18	4	2	3	2	3	1	1	1	0	0	0	Atypical	NA	NA
789	Male	28.416	Atypical angina	1	0	0	0	0	0	789	CCTA		1	0	0	0	0	2	0	0	0	0	0	0	-2	0	-2	0	0	0	16	2	1	2	0	2	0	4	4	0	4	4	Atypical	NA	No
790	Female	24.097	Atypical angina	0	0	0	0	0	1	790	CCTA		0	2	1	2	1	2	2	0	2	0	0	0	-2	0	-2	0	2	0	16	8	2	2	2	2	0	4	4	0	4	4	Atypical	NA	No
791	Female	19.9792	Atypical angina	0	0	0	0	1	0	791	CCTA		1	2	1	2	1	4	2	-2	0	0	0	-2	-2	0	-2	0	0	0	14	7	2	4	0	4	1	1	1	1	1	1	Atypical	NA	No
792	Male	23.8751	Atypical angina	0	1	0	0	0	0	792	CCTA
793	Male	20.1951	Other	1	0	0	0	0	0	793	ICA		1	0	0	0	0	0	0	0	0	0	0	0	0	0	0	0	0	0	18	1	1	0	0	1	0	4	4	0	4	4	Dyspnea	NA	NA
794	Male	25.221	Atypical angina	0	0	1	0	1	1	794	CCTA		0	0	0	0	1	0	0	0	1	0	0	0	-2	0	-2	0	0	0	16	2	0	1	1	1	0	4	4	0	4	4	Atypical	NA	No
795	Female	38.1269	Atypical angina	0	0	0	1	0	0	795	ICA		0	0	0	0	0	0	0	0	0	0	0	0	0	0	0	0	0	0	18	0	0	0	0	0	0	0	0	0	0	0	Atypical	NA	NA
796	Female	22.4547	Atypical angina	0	0	0	1	1	0	796	ICA		0	0	0	0	0	0	0	0	0	0	0	0	0	0	0	0	0	0	18	0	0	0	0	0	0	0	0	0	0	0	Atypical	NA	NA
797	Male	26.1896	Atypical angina	1	0	0	0	0	1	797	ICA		0	2	0	0	0	2	0	0	0	0	0	0	0	0	0	0	0	0	18	2	2	2	0	2	0	4	4	0	4	4	Atypical	NA	NA
799	Female	15.6915	Atypical angina	0	0	0	0	1	1	799	CCTA		0	-1	0	0	0	0	0	0	1	0	0	0	-2	0	-2	0	0	0	15	1	0	0	1	1	0	4	4	0	4	4	Atypical	NA	No
800	Male	26.2829	Atypical angina	0	0	0	0	1	1	800	CCTA		0	0	0	0	0	0	0	0	0	0	0	0	-2	0	-2	0	0	0	16	0	0	0	0	0	0	0	0	0	0	0	Atypical	NA	No
801	Female	22.6003	Atypical angina	0	0	0	0	0	1	801	CCTA
802	Male	25.3444	Typical or unstable angina	0	0	1	0	1	1	802	CCTA		2	1	1	1	2	3	1	-2	1	0	1	-2	-2	0	-2	0	0	0	14	9	2	3	1	3	1	1	1	0	0	0	Typical	NA	No
804	Male	26.906	Atypical angina	0	0	0	0	1	1	804	CCTA
805	Male	21.6195	Other	1	0	0	0	1	1	805	ICA		0	0	0	0	0	0	0	0	0	0	0	0	0	0	0	0	0	0	18	0	0	0	0	0	0	0	0	0	0	0	Dyspnea	NA	NA
806	Male	27.4309	Atypical angina	0	1	0	0	0	0	806	CCTA		0	0	0	0	0	0	0	-2	0	0	0	0	-2	0	-2	0	0	0	15	0	0	0	0	0	0	0	0	0	0	0	Atypical	NA	No
807	Female	28.107	Atypical angina	0	0	0	1	0	0	807	CCTA		0	0	0	0	0	0	0	-2	0	0	0	0	-2	0	-2	0	0	0	15	0	0	0	0	0	0	0	0	0	0	0	Atypical	NA	No
808	Male	30.7964	Atypical angina	0	1	1	0	0	0	808	CCTA		0	0	0	0	0	0	0	-2	0	0	0	0	-2	0	-2	0	0	0	15	0	0	0	0	0	0	0	0	0	0	0	Atypical	NA	No
809	Male	23.0807	Atypical angina	1	0	0	0	1	1	809	ICA		0	0	0	0	0	3	0	0	0	0	0	0	0	0	0	0	0	0	18	1	0	3	0	3	1	1	1	0	0	0	Atypical	NA	NA
810	Male	21.2833	Atypical angina	1	0	0	0	0	0	810	CCTA		0	-1	0	0	3	0	0	-2	0	0	0	0	-2	0	0	-2	0	0	14	1	0	3	0	3	1	1	1	0	0	0	Atypical	NA	No
811	Male	24.5502	Other	0	0	0	0	0	1	811	CCTA		0	3	0	1	4	3	0	0	0	0	0	0	-2	0	-2	0	0	0	16	4	3	4	0	4	2	2	2	1	1	1	Dyspnea	NA	No
812	Male	29.4023	Typical or unstable angina	0	0	0	0	0	1	812	CCTA		1	0	2	4	4	0	0	0	2	0	0	0	-2	2	-2	1	0	0	16	7	2	4	2	4	1	1	3	1	1	3	Typical	NA	No
813	Female	25.8649	Atypical angina	0	0	0	0	0	0	813	ICA		0	0	0	0	0	0	0	0	0	0	0	0	0	0	0	0	0	0	18	0	0	0	0	0	0	0	0	0	0	0	Atypical	NA	NA
814	Male	20.9402	Other	0	0	1	0	0	1	814	ICA		0	0	0	0	4	4	0	0	0	0	0	0	0	0	0	0	0	0	18	2	0	4	0	4	1	1	1	1	1	1	Dyspnea	NA	NA
815	Male	25.2214	Atypical angina	0	0	1	0	1	1	815	ICA		0	3	0	0	3	3	4	0	0	2	0	0	0	0	0	0	0	0	18	5	3	4	2	4	2	2	2	1	1	1	Atypical	NA	NA
816	Male	20.9729	Atypical angina	0	1	1	0	1	1	816	CCTA		0	0	0	1	1	0	0	0	0	0	-2	-2	-2	0	-2	0	0	0	14	2	0	1	0	1	0	4	4	0	4	4	Atypical	NA	No
817	Female	23.615	Typical or unstable angina	0	0	0	1	1	1	817	ICA		4	4	0	0	4	4	0	0	3	4	0	0	0	0	0	0	0	4	18	7	4	4	4	4	3	3	3	3	3	3	Typical	NA	NA
819	Male	29.0162	Atypical angina	0	0	0	0	0	1	819	ICA		0	0	0	0	3	3	4	0	0	0	0	0	0	0	0	0	0	0	18	3	0	4	0	4	1	1	1	1	1	1	Atypical	NA	NA
820	Female	24.4031	Other	0	0	0	0	0	1	820	CCTA		0	0	4	0	0	0	0	-2	0	0	0	-2	-2	0	-2	0	0	0	14	1	4	0	0	4	1	1	1	1	1	1	palpitation	NA	No
821	Female	25.072	Atypical angina	0	0	1	0	1	1	821	CCTA		2	0	2	2	2	0	0	-2	2	0	0	0	-2	0	-2	0	0	0	15	5	2	2	2	2	0	4	4	0	4	4	Atypical	NA	No
823	Male	23.1544	Atypical angina	0	0	1	0	1	1	823	CCTA		0	0	0	0	0	0	0	0	0	0	0	0	-2	0	-2	0	0	0	16	0	0	0	0	0	0	0	0	0	0	0	Atypical	NA	No
824	Female	27.3403	Atypical angina	0	0	0	0	0	0	824	CCTA		0	0	0	0	0	0	0	-2	0	0	0	0	-2	0	0	-2	0	0	15	0	0	0	0	0	0	0	0	0	0	0	Atypical	NA	No
825	Male	22.3123	Atypical angina	1	0	0	0	1	0	825	CCTA		2	1	0	0	2	2	0	0	0	0	0	0	-2	0	-2	0	0	-2	15	4	2	2	0	2	0	4	4	0	4	4	Atypical	NA	No
827	Male	32.8174	Atypical angina	0	0	0	0	0	0	827	CCTA		0	0	0	0	0	0	0	0	0	0	0	-2	-2	0	-2	0	0	0	15	0	0	0	0	0	0	0	0	0	0	0	Atypical	NA	No
828	Male	27.0418	Atypical angina	1	0	1	0	0	1	828	ICA		0	0	0	0	0	0	0	0	0	0	0	0	0	0	0	0	0	0	18	0	0	0	0	0	0	0	0	0	0	0	Atypical	NA	NA
829	Male	24.3103	Atypical angina	0	0	1	0	1	1	829	ICA		0	0	0	0	0	1	0	0	0	0	0	0	0	0	0	0	0	0	18	1	0	1	0	1	0	4	4	0	4	4	Atypical	NA	NA
830	Male	26.4871	Atypical angina	1	0	0	0	0	0	830	CCTA		0	0	0	0	0	0	0	0	0	0	0	-2	-2	0	-2	0	0	-2	14	0	0	0	0	0	0	0	0	0	0	0	Atypical	NA	No
831	Male	26.2355	Atypical angina	0	1	1	0	0	1	831	ICA		1	0	0	0	0	0	0	0	0	0	0	0	0	0	0	0	0	0	18	1	1	0	0	1	0	4	4	0	4	4	Atypical	NA	NA
832	Male	25.7452	Atypical angina	0	0	0	0	0	1	832	CCTA		1	0	0	0	0	0	0	-2	0	0	0	-2	-2	0	-2	0	0	0	14	1	1	0	0	1	0	4	4	0	4	4	Atypical	NA	No
833	Male	25.73	Other	0	1	0	0	0	1	833	CCTA		0	0	0	0	0	0	0	-2	0	0	0	0	-2	0	-2	0	0	0	15	0	0	0	0	0	0	0	0	0	0	0	Dyspnea	NA	No
834	Female	20.9137	Other	0	0	0	1	0	0	834	ICA		0	0	0	0	0	0	0	0	0	0	0	0	0	0	0	0	0	0	18	0	0	0	0	0	0	0	0	0	0	0	Dyspnea	NA	NA
835	Male	29.793	Typical or unstable angina	0	0	0	0	0	1	835	CCTA		0	1	0	0	0	1	0	0	0	0	0	0	-2	0	-2	0	0	0	16	2	1	1	0	1	0	4	4	0	4	4	Typical	NA	No
836	Male	22.3214	Atypical angina	0	1	0	0	1	0	836	CCTA		0	0	0	0	1	0	0	0	1	0	0	0	-2	0	-2	0	0	0	16	2	0	1	1	1	0	4	4	0	4	4	Atypical	NA	No
837	Female	25.0515	Atypical angina	0	0	0	0	0	0	837	CCTA		0	0	0	0	0	0	0	0	0	0	0	0	-2	0	-2	0	0	0	16	0	0	0	0	0	0	0	0	0	0	0	Atypical	NA	No
838	Male	28.3643	Atypical angina	0	0	0	0	0	0	838	ICA		2	0	0	0	0	0	4	0	0	0	0	0	0	0	0	0	4	0	18	3	2	4	0	4	1	1	1	1	1	1	Atypical	NA	NA
839	Male	21.1663	Atypical angina	0	0	0	0	0	0	839	CCTA		0	0	0	0	0	0	0	0	0	0	0	0	-2	0	-2	0	0	0	16	0	0	0	0	0	0	0	0	0	0	0	Atypical	NA	No
840	Male	31.5323	Atypical angina	0	0	0	0	1	1	840	ICA		0	0	0	0	0	2	0	0	0	0	0	0	0	0	0	0	0	0	18	1	0	2	0	2	0	4	4	0	4	4	Atypical	NA	NA
841	Male	23.7183	Atypical angina	1	0	0	0	0	0	841	CCTA		1	0	0	0	2	0	0	0	0	0	0	0	-2	0	-2	0	0	0	16	2	1	2	0	2	0	4	4	0	4	4	Atypical	NA	No
842	Female	24.5191	Atypical angina	0	0	0	0	0	0	842	ICA		1	0	0	0	0	0	0	0	0	0	0	0	0	0	0	0	0	0	18	1	1	0	0	1	0	4	4	0	4	4	Atypical	NA	NA
843	Male	23.1008	Other	0	0	0	0	0	0	843	ICA		0	0	0	0	2	0	0	0	0	0	0	0	0	0	0	0	0	0	18	1	0	2	0	2	0	4	4	0	4	4	palpitation	NA	NA
844	Female	23.913	Atypical angina	0	0	0	0	0	0	844	CCTA		0	0	0	0	0	0	0	0	0	0	0	0	-2	0	-2	0	0	0	16	0	0	0	0	0	0	0	0	0	0	0	Atypical	NA	No
845	Male	24.3282	Other	0	0	0	0	1	1	845	ICA		0	0	0	0	0	0	0	0	2	0	0	0	0	0	0	0	0	0	18	1	0	0	2	2	0	4	4	0	4	4	Dyspnea	NA	NA
846	Male	23.933	Other	0	1	0	0	0	0	846	CCTA		0	0	0	1	0	0	0	0	1	0	0	0	-2	0	-2	0	0	0	16	2	0	0	1	1	0	4	4	0	4	4	Dyspnea	NA	No
847	Male	30.0109	Atypical angina	1	0	0	0	0	0	847	CCTA		0	0	0	2	2	0	0	0	0	0	0	0	-2	0	-2	0	2	0	16	3	0	2	0	2	0	4	4	0	4	4	Atypical	NA	No
848	Female	25.1122	Atypical angina	0	0	0	0	0	0	848	ICA		2	0	0	0	0	0	0	0	0	0	0	0	0	0	0	0	0	0	18	1	2	0	0	2	0	4	4	0	4	4	Atypical	NA	NA
849	Male	27.6006	Atypical angina	1	0	0	0	0	0	849	ICA		0	0	0	0	0	0	0	0	0	0	0	0	0	0	0	0	0	0	18	0	0	0	0	0	0	0	0	0	0	0	Atypical	NA	NA
850	Female	25.8732	Atypical angina	1	0	1	0	1	1	850	ICA		2	0	0	0	2	4	0	0	3	0	0	0	0	0	0	4	0	0	18	5	4	4	3	4	3	3	3	2	2	2	Atypical	NA	NA
851	Female	20.8278	Atypical angina	0	0	1	1	0	0	851	CCTA		0	0	0	0	0	0	0	0	0	0	0	0	-2	0	-2	0	0	0	16	0	0	0	0	0	0	0	0	0	0	0	Atypical	NA	No
852	Female	25.5871	Atypical angina	0	0	0	0	0	0	852	CCTA		0	0	0	0	0	0	0	-2	0	0	0	0	-2	0	-2	0	0	0	15	0	0	0	0	0	0	0	0	0	0	0	Atypical	NA	No
853	Male	24.292	Atypical angina	1	0	0	0	1	0	853	ICA		0	0	0	0	2	0	0	0	0	0	0	0	0	0	0	0	0	0	18	1	0	2	0	2	0	4	4	0	4	4	Atypical	NA	NA
854	Female	27.6888	Atypical angina	0	0	0	1	0	1	854	ICA		0	0	0	0	0	0	0	0	0	0	0	0	0	0	0	0	0	0	18	0	0	0	0	0	0	0	0	0	0	0	Atypical	NA	NA
855	Male	20.9282	Atypical angina	1	0	1	0	0	0	855	ICA		0	0	0	0	0	0	0	0	0	0	0	0	0	0	0	0	3	0	18	1	0	3	0	3	1	1	1	0	0	0	Atypical	NA	NA
856	Male	27.4834	Atypical angina	1	0	0	0	1	1	856	ICA		0	0	0	0	0	0	0	0	0	0	0	0	0	0	0	0	0	0	18	0	0	0	0	0	0	0	0	0	0	0	Atypical	NA	NA
857	Male	30.3735	Atypical angina	0	1	0	0	0	1	857	CCTA		0	0	0	0	0	0	0	-2	0	0	0	-2	-2	0	-2	0	0	0	14	0	0	0	0	0	0	0	0	0	0	0	Atypical	NA	No
858	Male	22.8625	Atypical angina	0	1	1	0	0	1	858	CCTA		1	0	0	0	1	0	0	-2	1	0	0	0	-2	0	-2	0	1	0	15	4	1	1	1	1	0	4	4	0	4	4	Atypical	NA	No
859	Male	27.0317	Asymptomatic	0	0	0	0	1	1	859	CCTA		2	1	2	0	1	1	0	-2	1	1	0	0	-2	0	-2	0	0	0	15	7	2	1	1	2	0	4	4	0	4	4	Asymptomatic	NA	No
860	Female	20.8116	Atypical angina	0	0	0	0	0	1	860	CCTA		0	0	0	0	0	0	0	-2	0	0	0	0	-2	0	-2	0	0	0	15	0	0	0	0	0	0	0	0	0	0	0	Atypical	NA	No
861	Male	23.3343	Atypical angina	0	1	0	0	0	0	861	ICA		0	0	0	0	0	2	0	0	0	0	0	0	0	0	0	0	0	0	18	1	0	2	0	2	0	4	4	0	4	4	Atypical	NA	NA
862	Female	25.8606	Atypical angina	0	0	0	0	0	0	862	CCTA		0	0	0	0	0	0	0	-2	0	0	0	0	-2	0	-2	0	0	0	15	0	0	0	0	0	0	0	0	0	0	0	Atypical	NA	No
863	Male	26.7927	Atypical angina	1	0	0	0	0	1	863	ICA		0	0	0	0	0	0	0	0	0	0	0	0	0	0	0	0	0	0	18	0	0	0	0	0	0	0	0	0	0	0	Atypical	NA	NA
864	Female	20.2437	Atypical angina	0	0	0	0	1	0	864	CCTA		0	0	0	0	2	0	0	-2	1	0	0	0	-2	0	-2	0	0	0	15	2	0	2	1	2	0	4	4	0	4	4	Atypical	NA	No
865	Male	25.9214	Atypical angina	1	0	0	0	0	0	865	ICA		0	0	0	0	0	0	0	0	0	0	0	0	0	0	0	0	0	0	18	0	0	0	0	0	0	0	0	0	0	0	Atypical	NA	NA
866	Male	24.3083	Atypical angina	1	0	1	0	1	1	866	ICA		0	0	0	0	0	0	0	0	0	0	0	0	0	0	0	0	0	0	18	0	0	0	0	0	0	0	0	0	0	0	Atypical	NA	NA
867	Male	21.8679	Atypical angina	0	0	0	0	1	1	867	CCTA		4	3	3	2	4	-1	2	-2	4	0	0	4	-2	0	-2	0	-1	-1	12	8	4	4	4	4	3	3	3	3	3	3	Atypical	NA	No
869	Male	21.8103	Asymptomatic	0	0	1	0	0	0	869	CCTA		1	0	0	1	2	0	0	0	0	0	0	0	0	-2	0	-2	0	0	16	3	1	2	0	2	0	4	4	0	4	4	None	NA	No
870	Male	25.4028	Asymptomatic	0	0	0	0	0	1	870	CCTA		0	0	0	1	1	0	0	-2	0	0	0	0	-2	0	-2	0	0	0	15	2	0	1	0	1	0	4	4	0	4	4	Asymptomatic	NA	No
871	Male	21.6094	Atypical angina	0	0	0	0	0	0	871	ICA		0	0	0	0	0	0	0	0	0	0	0	0	0	0	0	0	0	0	18	0	0	0	0	0	0	0	0	0	0	0	Atypical	NA	NA
872	Male	20.2776	Other	0	0	0	0	1	0	872	CCTA		0	0	0	2	2	2	0	0	0	0	0	0	-2	0	-2	0	0	0	16	3	0	2	0	2	0	4	4	0	4	4	Dyspnea	NA	No
873	Male	24.4326	Other	0	1	1	0	1	1	873	CCTA		0	1	1	1	2	3	0	0	0	0	0	0	-2	0	-2	0	0	0	16	5	1	3	0	3	1	1	1	0	0	0	Syncope	NA	No
874	Male	26.5528	Other	0	1	0	0	0	1	874	ICA		0	0	0	0	0	0	1	0	0	0	0	0	0	0	0	0	0	0	18	1	0	1	0	1	0	4	4	0	4	4	Dyspnea	NA	NA
875	Male	23.0673	Atypical angina	0	1	0	0	0	1	875	CCTA		0	0	0	0	0	0	0	0	0	0	0	0	-2	0	-2	0	0	0	16	0	0	0	0	0	0	0	0	0	0	0	Atypical	NA	No
876	Male	26.1224	Atypical angina	1	0	0	0	1	1	876	ICA		0	0	0	0	4	4	0	0	2	4	0	0	0	0	0	0	0	0	18	4	0	4	4	4	2	2	2	2	2	2	Atypical	NA	NA
877	Male	22.231	Atypical angina	1	0	0	0	0	1	877	CCTA		0	0	0	0	0	3	0	0	0	0	0	0	-2	0	-2	0	0	0	16	1	0	3	0	3	1	1	1	0	0	0	Atypical	NA	No
878	Male	22.7244	Atypical angina	0	0	0	1	1	1	878	CCTA		0	0	0	0	0	0	0	0	0	0	0	0	-2	0	-2	0	0	0	16	0	0	0	0	0	0	0	0	0	0	0	Atypical	NA	No
879	Male	24.2663	Atypical angina	0	1	0	0	0	0	879	ICA		0	0	0	0	0	0	0	0	0	0	0	0	0	0	0	0	0	0	18	0	0	0	0	0	0	0	0	0	0	0	Atypical	NA	NA
880	Male	25.8602	Atypical angina	1	0	0	0	0	0	880	CCTA		1	1	0	0	2	0	0	0	0	0	0	0	-2	0	-2	0	0	0	16	3	1	2	0	2	0	4	4	0	4	4	Atypical	NA	No
881	Male	23.7387	Other	0	0	0	0	0	1	881	ICA		0	0	0	0	0	3	0	0	0	0	0	0	0	0	0	0	0	0	18	1	0	3	0	3	1	1	1	0	0	0	palpitation	NA	NA
882	Female	23.5743	Atypical angina	0	0	0	0	0	0	882	ICA		0	0	0	0	0	0	0	0	0	0	0	0	0	0	0	0	0	0	18	0	0	0	0	0	0	0	0	0	0	0	Atypical	NA	NA
884	Male	20.7756	Asymptomatic	0	1	1	0	1	1	884	ICA		2	0	2	0	0	2	0	4	0	0	0	0	4	0	0	0	0	0	18	5	2	4	4	4	2	2	2	2	2	2	None	NA	NA
885	Male	27.0463	Atypical angina	1	0	0	0	0	0	885	CCTA		0	0	0	0	0	0	0	0	0	0	0	0	-2	0	-2	0	0	0	16	0	0	0	0	0	0	0	0	0	0	0	Atypical	NA	No
886	Female	24.1878	Atypical angina	0	0	0	0	0	1	886	CCTA		0	0	0	0	0	0	0	0	0	0	0	0	-2	0	-2	0	0	0	16	0	0	0	0	0	0	0	0	0	0	0	Atypical	NA	No
887	Male	21.9671	Atypical angina	0	0	0	0	1	1	887	CCTA		2	0	0	1	3	0	0	-2	0	-2	0	0	-2	0	-2	0	0	0	14	3	2	3	0	3	1	1	1	0	0	0	Atypical	NA	No
888	Male	32.4016	Other	0	0	0	0	0	1	888	ICA		0	0	0	0	0	0	0	0	0	0	0	0	0	0	0	0	0	0	18	0	0	0	0	0	0	0	0	0	0	0	Dyspnea	NA	NA
889	Male	17.4783	Atypical angina	1	0	0	0	0	0	889	CCTA
890	Male	26.8136	Atypical angina	1	0	1	0	1	1	890	ICA		0	0	2	0	0	4	0	0	0	1	0	0	0	0	0	0	0	0	18	3	2	4	1	4	1	1	1	1	1	1	Atypical	NA	NA
891	Female	25.3634	Other	0	0	0	0	1	1	891	CCTA
892	Male	23.9127	Atypical angina	0	0	1	0	1	1	892	ICA
893	Male	25.7506	Atypical angina	1	0	0	0	0	0	893	CCTA		0	0	1	2	2	0	0	0	0	0	0	0	-2	0	-2	0	1	0	16	4	1	2	0	2	0	4	4	0	4	4	Atypical	NA	No
894	Male	24.0139	Other	0	0	0	0	0	0	894	ICA
896	Female	28.7193	Typical or unstable angina	0	0	0	0	1	1	896	CCTA		0	0	0	0	0	0	0	0	0	0	0	0	-2	0	-2	0	0	-2	15	0	0	0	0	0	0	0	0	0	0	0	Typical	NA	No
897	Male	23.8689	Other	0	0	1	0	1	0	897	ICA		0	0	0	0	0	0	0	0	0	0	0	0	0	0	0	0	0	0	18	0	0	0	0	0	0	0	0	0	0	0	Dyspnea	NA	NA
898	Male	28.9823	Atypical angina	1	0	0	0	0	0	898	CCTA		0	0	0	0	0	0	0	-2	0	0	0	0	-2	0	-2	0	0	0	15	0	0	0	0	0	0	0	0	0	0	0	Atypical	NA	No
899	Female	29.524	Typical or unstable angina	0	0	0	0	0	0	899	ICA		0	0	0	0	0	2	0	0	0	0	0	0	0	0	0	0	0	0	18	1	0	2	0	2	0	4	4	0	4	4	Typical	NA	NA
900	Female	27.0552	Atypical angina	0	0	0	0	0	1	900	CCTA		0	0	0	0	2	0	0	-2	0	0	0	0	-2	0	-2	0	0	0	15	1	0	2	0	2	0	4	4	0	4	4	Atypical	NA	No
901	Male	25.0023	Atypical angina	1	0	1	0	0	1	901	ICA		0	0	0	0	0	0	0	0	0	0	0	0	0	2	0	0	0	0	18	1	2	0	0	2	0	4	4	0	4	4	Atypical	NA	NA
902	Male	33.1881	Atypical angina	1	0	0	0	0	1	902	CCTA		0	0	0	0	0	0	0	-2	0	0	0	0	-2	0	-2	0	0	0	15	0	0	0	0	0	0	0	0	0	0	0	Atypical	NA	No
903	Female	28.1769	Typical or unstable angina	0	0	0	0	1	1	903	ICA
904	Female	21.7193	Atypical angina	0	0	0	0	0	0	904	CCTA		0	0	0	0	0	0	0	-2	0	0	0	0	-2	0	-2	0	0	0	15	0	0	0	0	0	0	0	0	0	0	0	Atypical	NA	No
905	Male	24.6349	Atypical angina	1	0	0	0	0	0	905	ICA		0	0	0	0	0	4	0	0	3	0	3	0	0	0	0	0	0	0	18	3	0	4	3	4	2	2	2	1	1	1	Atypical	NA	NA
906	Male	24.4719	Other	0	1	0	0	1	1	906	CCTA		0	0	0	0	0	0	0	-2	0	0	0	0	-2	0	-2	0	0	0	15	0	0	0	0	0	0	0	0	0	0	0	Dyspnea	NA	No
907	Female	23.0362	Atypical angina	0	0	0	0	1	0	907	CCTA		0	2	0	0	1	1	0	-2	0	0	0	0	-2	0	-2	0	0	0	15	3	2	1	0	2	0	4	4	0	4	4	Atypical	NA	No
908	Male	27.8382	Atypical angina	0	1	0	0	0	1	908	CCTA		0	0	0	0	2	2	0	0	0	0	0	0	-2	0	-2	0	0	0	16	2	0	2	0	2	0	4	4	0	4	4	Atypical	NA	No
909	Male	22.8495	Typical or unstable angina	0	1	0	0	0	0	909	ICA		0	0	0	0	0	0	0	0	0	0	0	0	0	0	0	0	0	0	18	0	0	0	0	0	0	0	0	0	0	0	Typical	NA	NA
910	Male	22.5896	Typical or unstable angina	0	0	0	0	0	1	910	ICA		2	0	0	0	0	2	0	0	0	0	0	0	0	0	0	0	0	0	18	2	2	2	0	2	0	4	4	0	4	4	Typical	NA	NA
911	Male	25.6405	Atypical angina	1	0	0	0	1	0	911	ICA		0	0	0	0	0	0	0	0	0	0	0	0	0	0	0	0	0	0	18	0	0	0	0	0	0	0	0	0	0	0	Atypical	NA	NA
912	Female	25.7602	Atypical angina	0	0	0	0	0	1	912	CCTA		0	0	0	0	1	0	0	-2	0	0	0	0	-2	0	-2	0	0	0	15	1	0	1	0	1	0	4	4	0	4	4	Atypical	NA	No
913	Female	21.9017	Atypical angina	0	0	0	0	0	1	913	ICA
914	Male	24.3141	Atypical angina	0	0	0	0	1	1	914	ICA		0	0	0	0	0	3	3	0	0	0	2	0	0	0	0	0	0	0	18	3	0	3	2	3	1	1	1	0	0	0	Atypical	NA	NA
915	Female	26.5108	Atypical angina	0	0	0	0	0	1	915	CCTA
918	Female	22.3507	Typical or unstable angina	0	0	0	0	1	0	918	CCTA
919	Male	23.5612	Atypical angina	0	0	0	1	0	0	919	CCTA		4	0	0	0	0	0	0	0	0	0	0	0	-2	0	-2	0	0	0	16	1	4	0	0	4	1	1	1	1	1	1	Atypical	NA	No
920	Male	23.5033	Atypical angina	0	0	0	0	1	1	920	ICA		0	0	0	0	0	2	3	0	0	0	0	0	0	0	0	0	0	0	18	2	0	3	0	3	1	1	1	0	0	0	Atypical	NA	NA
921	Male	26.8465	Typical or unstable angina	0	0	1	0	0	0	921	ICA		0	3	0	0	0	2	0	0	0	4	0	0	0	0	0	0	0	0	18	3	3	2	4	4	2	2	2	1	1	1	Typical	NA	NA
922	Male	30.0472	Typical or unstable angina	0	0	1	0	0	1	922	ICA		0	0	0	0	0	0	0	0	0	0	0	0	0	0	0	0	0	0	18	0	0	0	0	0	0	0	0	0	0	0	Typical	NA	NA
924	Female	23.3975	Other	0	0	0	0	0	1	924	CCTA		2	2	0	0	2	2	0	-2	3	3	0	0	-2	0	-2	0	0	0	15	6	2	2	3	3	1	1	1	0	0	0	Dyspnea	NA	No
925	Male	23.9448	Atypical angina	0	1	0	0	0	0	925	ICA		0	0	0	0	0	0	0	0	0	0	0	0	0	0	0	0	0	0	18	0	0	0	0	0	0	0	0	0	0	0	Atypical	NA	NA
926	Female	20.7998	Atypical angina	0	0	0	1	1	0	926	CCTA		0	0	0	0	2	0	0	0	2	0	0	0	-2	0	-2	0	1	0	16	3	0	2	2	2	0	4	4	0	4	4	Atypical	NA	No
927	Female	26.0924	Atypical angina	0	0	1	0	1	1	927	ICA		0	0	0	0	0	0	0	0	0	0	0	0	0	0	0	0	0	0	18	0	0	0	0	0	0	0	0	0	0	0	Atypical	NA	NA
928	Male	19.9219	Atypical angina	0	0	0	0	0	0	928	CCTA		0	0	0	0	0	1	0	-2	0	0	0	0	-2	0	-2	0	0	0	15	1	0	1	0	1	0	4	4	0	4	4	Atypical	NA	No
929	Male	32.8534	Other	0	0	0	1	1	0	929	ICA		0	3	0	0	0	0	2	0	0	1	0	0	0	0	0	0	0	0	18	3	3	2	1	3	1	1	1	0	0	0	Dyspnea	NA	NA
930	Female	25.3925	Atypical angina	0	0	0	0	0	0	930	ICA		0	3	0	0	0	0	0	0	0	0	0	0	0	0	0	0	0	0	18	1	3	0	0	3	1	1	1	0	0	0	Atypical	NA	NA
931	Female	28.2248	Atypical angina	0	0	0	0	0	0	931	CCTA		0	0	0	0	0	0	0	0	0	0	0	0	-2	0	-2	0	0	0	16	0	0	0	0	0	0	0	0	0	0	0	Atypical	NA	No
932	Female	23.0423	Atypical angina	0	0	0	0	0	1	932	CCTA		0	0	0	0	1	1	0	-2	0	0	0	-2	-2	0	-2	0	0	0	14	2	0	1	0	1	0	4	4	0	4	4	Atypical	NA	No
933	Male	25.3925	Atypical angina	0	0	1	0	1	1	933	ICA		4	4	4	0	4	0	0	4	0	0	4	0	0	0	0	0	4	0	18	7	4	4	4	4	3	3	3	3	3	3	Atypical	NA	NA
934	Female	25.5636	Atypical angina	0	0	0	0	0	1	934	ICA
946	Male	23.6652	Atypical angina	0	1	0	0	0	0	946	CCTA		0	0	2	0	0	2	0	0	0	-2	0	0	-2	4	-2	0	0	0	15	3	4	2	0	4	1	1	1	1	1	1	Atypical	NA	No
956	Male	26.4537	Atypical angina	0	1	0	0	0	0	956	CCTA		0	0	0	0	0	0	0	0	0	-2	0	0	-2	0	-2	0	0	0	15	0	0	0	0	0	0	0	0	0	0	0	Atypical	NA	No
958	Female	22.4913	Other	0	0	0	0	0	0	958	CCTA		0	0	0	0	0	0	0	-2	0	0	0	0	-2	0	-2	0	0	0	15	0	0	0	0	0	0	0	0	0	0	0	Dyspnea	NA	No
959	Female	22.8675	Other	0	0	1	0	0	1	959	ICA		0	0	2	0	0	3	0	0	0	3	0	0	0	0	0	0	4	0	18	4	2	4	3	4	2	2	2	1	1	1	Dyspnea	NA	NA
960	Male	25.763	Atypical angina	1	0	0	0	1	0	960	CCTA		0	4	4	0	3	3	0	-2	1	0	0	0	-2	4	-2	4	0	0	15	7	4	3	1	4	2	2	2	1	1	1	Atypical	NA	No
961	Male	26.5709	Atypical angina	1	0	0	0	0	0	961	CCTA		0	0	0	0	0	0	0	0	0	0	0	0	-2	0	-2	0	0	0	16	0	0	0	0	0	0	0	0	0	0	0	Atypical	NA	No
962	Female	30.0549	Typical or unstable angina	0	0	0	0	1	0	962	CCTA		0	-1	0	0	0	0	0	-2	0	0	0	0	-2	0	-2	0	0	0	14	0	0	0	0	0	0	0	0	0	0	0	Typical	NA	No
963	Male	24.837	Atypical angina	0	1	0	0	0	1	963	CCTA		0	0	0	0	2	0	0	0	0	0	0	0	-2	0	-2	0	0	0	16	1	0	2	0	2	0	4	4	0	4	4	Atypical	NA	No
964	Male	33.1516	Atypical angina	1	0	0	0	0	1	964	ICA		0	0	0	0	0	0	0	0	0	0	0	0	0	0	0	0	0	0	18	0	0	0	0	0	0	0	0	0	0	0	Atypical	NA	NA
965	Female	22.5525	Other	0	0	1	0	0	1	965	ICA		2	0	0	0	0	2	0	0	0	4	0	0	0	0	0	0	0	0	18	3	2	2	4	4	1	1	1	1	1	1	Dyspnea	NA	NA
966	Male	30.8007	Atypical angina	0	0	1	0	0	1	966	ICA		2	0	2	0	0	0	0	0	0	0	0	0	0	1	0	0	0	0	18	3	2	0	0	2	0	4	4	0	4	4	Atypical	NA	NA
967	Female	24.9185	Atypical angina	0	0	0	0	0	0	967	CCTA		0	0	0	0	1	0	0	-2	0	-2	0	0	-2	0	-2	0	0	0	14	1	0	1	0	1	0	4	4	0	4	4	Atypical	NA	No
968	Female	23.4978	Atypical angina	0	0	0	0	0	1	968	ICA		0	0	0	0	0	0	0	0	0	0	0	0	0	0	0	0	0	0	18	0	0	0	0	0	0	0	0	0	0	0	Atypical	NA	NA
969	Male	23.77	Other	0	1	0	0	1	1	969	CCTA
971	Male	31.6418	Typical or unstable angina	0	0	0	0	1	1	971	ICA		0	0	0	0	3	3	0	0	0	0	0	0	0	0	0	0	3	0	18	3	0	3	0	3	1	1	1	0	0	0	Typical	NA	NA
973	Female	28.2154	Asymptomatic	0	0	1	0	0	1	973	CCTA		0	0	0	1	2	0	0	-2	0	-2	0	0	-2	0	-2	0	0	0	14	2	0	2	0	2	0	4	4	0	4	4	Asymptomatic	NA	No
976	Female	28.0282	Typical or unstable angina	0	0	1	0	1	1	976	ICA		0	0	0	4	3	3	0	0	3	0	0	0	0	0	0	0	0	0	18	4	0	3	3	4	2	2	3	0	0	3	Typical	NA	NA
978	Male	27.5134	Typical or unstable angina	1	0	1	0	0	1	978	ICA		4	2	4	0	3	0	2	0	0	4	0	0	0	0	0	0	0	0	18	6	4	3	4	4	3	3	3	2	2	2	Typical	NA	NA
979	Female	24.9989	Typical or unstable angina	0	0	1	0	1	0	979	ICA		0	1	0	0	0	1	0	0	0	0	2	0	0	0	0	0	0	0	18	3	1	1	2	2	0	4	4	0	4	4	Typical	NA	NA
980	Female	24.9948	Typical or unstable angina	0	0	0	0	0	0	980	ICA		2	0	0	0	0	0	0	0	0	0	0	0	0	0	0	0	0	0	18	1	2	0	0	2	0	4	4	0	4	4	Typical	NA	NA
981	Female	22.1156	Typical or unstable angina	0	0	0	0	0	1	981	CCTA		0	0	0	1	0	0	0	-2	0	0	0	-2	-2	0	-2	0	0	0	14	1	0	0	0	1	0	4	4	0	4	4	Typical	NA	No
982	Female	23.4221	Atypical angina	0	0	0	0	0	0	982	ICA		0	0	0	0	0	0	0	0	0	0	0	0	0	0	0	0	0	0	18	0	0	0	0	0	0	0	0	0	0	0	Atypical	NA	NA
984	Male	24.5675	Atypical angina	0	0	0	0	1	1	984	CCTA		2	1	3	1	1	3	-2	-2	-2	1	3	-2	-2	1	-2	-2	-2	-2	9	9	3	3	3	3	3	3	3	0	0	0	Atypical	NA	No
985	Female	21.7784	Other	0	0	0	0	1	1	985	ICA		3	3	1	1	1	2	3	-2	1	2	1	1	-2	1	-2	1	1	1	15	15	3	3	2	3	2	2	2	0	0	0	Dyspnea	NA	NA
986	Female	24.9989	Other	0	0	0	0	1	1	986	ICA		1	1	1	0	1	2	1	-2	1	1	1	1	-2	0	-2	1	1	1	15	13	1	2	1	2	0	4	4	0	4	4	Dyspnea	NA	NA
987	Female	18.5178	Atypical angina	0	0	0	1	0	1	987	ICA		1	2	1	0	0	1	1	-2	0	1	1	1	-2	1	1	1	1	1	16	13	2	1	1	2	0	4	4	0	4	4	Atypical	NA	NA
989	Male	29.0659	Atypical angina	1	0	0	0	0	0	989	ICA		0	0	0	0	0	0	0	0	0	0	0	-2	0	0	-2	0	0	0	16	0	0	0	0	0	0	0	0	0	0	0	Atypical	NA	NA
990	Male	23.6652	Typical or unstable angina	0	1	0	0	0	0	990	ICA		1	4	2	0	4	3	2	-2	2	4	4	4	4	2	-2	1	4	3	16	15	4	4	4	4	3	3	3	3	3	3	Typical	NA	NA
991	Male	23.1247	Atypical angina	0	1	0	0	0	1	991	ICA		2	1	1	1	1	1	1	1	1	1	1	1	1	2	-2	1	2	1	17	17	2	2	1	2	0	4	4	0	4	4	Atypical	NA	NA
992	Female	25.3333	Atypical angina	0	0	0	0	0	0	992	CCTA		0	0	0	0	0	0	0	0	0	0	-2	-2	-2	0	-2	0	0	-2	13	0	0	0	0	0	0	0	0	0	0	0	Atypical	NA	No
993	Male	24.9135	Typical or unstable angina	0	0	0	0	0	0	993	CCTA		0	0	0	0	0	0	0	-2	0	0	0	-2	-2	0	-2	0	0	0	14	0	0	0	0	0	0	0	0	0	0	0	Typical	NA	No
994	Female	21.0938	Typical or unstable angina	0	0	1	0	0	0	994	ICA		1	1	1	0	1	4	4	-2	1	1	0	1	-2	4	3	4	1	1	16	14	4	4	3	4	3	3	3	2	2	2	Typical	NA	NA
996	Male	25.2826	Atypical angina	0	1	0	0	0	1	996	ICA		1	1	2	0	1	4	1	-2	1	3	3	1	1	1	1	1	2	2	17	16	2	4	3	4	2	2	2	1	1	1	Atypical	NA	NA
997	Female	21.4844	Atypical angina	0	0	0	0	0	0	997	ICA		0	0	0	0	0	0	2	-2	0	0	0	0	0	0	-2	0	0	0	16	1	0	2	0	2	0	4	4	0	4	4	Atypical	NA	NA
998	Female	32.05	Atypical angina	1	0	0	0	0	0	998	ICA		0	0	0	0	0	0	0	0	0	0	1	0	1	0	-2	0	0	0	17	2	0	0	1	1	0	4	4	0	4	4	Atypical	NA	NA
999	Male	22.46	Typical or unstable angina	0	1	0	0	0	1	999	CCTA		1	3	1	2	1	2	0	4	1	1	-2	-2	-2	0	-2	1	1	0	14	11	3	4	1	4	2	2	2	1	1	1	Typical	NA	No
1001	Female	35.0862	Atypical angina	0	0	1	0	0	1	1001	ICA		3	1	1	0	1	3	1	-2	1	1	1	1	1	1	-2	1	1	1	16	15	3	3	1	3	2	2	2	0	0	0	Atypical	NA	NA
1002	Male	22.5827	Typical or unstable angina	0	0	0	0	0	1	1002	ICA		1	2	1	1	4	1	1	-2	1	1	1	1	1	1	1	1	1	1	17	17	2	4	1	4	1	1	1	1	1	1	Typical	NA	NA
1003	Female	21.9261	Typical or unstable angina	0	0	0	0	0	0	1003	CCTA		0	0	0	0	0	0	0	0	0	0	0	-2	-2	0	-2	0	0	0	15	0	0	0	0	0	0	0	0	0	0	0	Typical	NA	No
1004	Female	22.4323	Typical or unstable angina	0	0	0	0	1	1	1004	ICA		1	4	4	1	1	3	1	-2	1	4	3	3	1	-1	1	-1	1	1	15	15	4	3	4	4	3	3	3	2	2	2	Typical	NA	NA
1007	Male	26.9896	Atypical angina	0	0	0	0	0	0	1007	CCTA		0	0	-2	0	0	0	0	-2	0	0	0	-2	-2	-2	-2	-2	0	-2	10	0	0	0	0	0	0	0	0	0	0	0	Atypical	NA	No
1008	Male	24.5675	Atypical angina	0	1	0	0	0	0	1008	ICA		1	1	1	1	3	1	1	-2	1	1	1	1	1	1	1	1	1	1	17	17	1	3	1	3	1	1	1	0	0	0	Atypical	NA	NA
1009	Female	29.3575	Atypical angina	0	0	0	0	0	1	1009	ICA		0	0	0	0	0	0	0	0	0	0	0	0	-2	0	-2	0	0	0	16	0	0	0	0	0	0	0	0	0	0	0	Atypical	NA	NA
1010	Male	31.21	Atypical angina	0	0	0	0	0	1	1010	CCTA		4	2	0	0	1	4	0	-2	0	0	0	-2	-2	0	0	-2	0	0	14	4	4	4	0	4	2	2	2	2	2	2	Atypical	NA	No
1011	Female	27.8852	Other	0	1	0	0	1	0	1011	ICA		0	0	0	0	0	0	0	0	0	0	0	0	0	0	0	0	0	0	18	0	0	0	0	0	0	0	0	0	0	0	Dyspnea	NA	NA
1012	Female	22.8374	Atypical angina	0	0	0	0	1	1	1012	CCTA		0	2	0	0	0	0	0	-2	0	0	0	-2	-2	0	-2	0	0	-2	13	1	2	0	0	2	0	4	4	0	4	4	Atypical	NA	No
1013	Male	24.841	Atypical angina	0	0	0	0	0	1	1013	CCTA		0	0	0	0	0	0	0	-2	0	0	0	-2	-2	0	-2	0	0	0	14	0	0	0	0	0	0	0	0	0	0	0	Atypical	NA	No
1014	Male	26.6436	Other	0	0	0	0	1	1	1014	ICA		0	0	0	0	0	0	4	0	0	0	0	0	-2	0	-2	0	0	0	16	1	0	4	0	4	1	1	1	1	1	1	Dyspnea	NA	NA
1015	Male	28.634	Typical or unstable angina	0	1	0	0	0	1	1015	ICA		3	0	0	0	2	0	0	0	0	0	4	4	-2	0	-2	4	0	0	16	5	4	2	4	4	2	2	2	2	2	2	Typical	NA	NA
1016	Male	24.6914	Asymptomatic	0	1	0	0	1	0	1016	CCTA		0	0	0	0	0	0	0	0	0	0	0	0	-2	0	-2	0	0	0	16	0	0	0	0	0	0	0	0	0	0	0	None	NA	No
1017	Male	27.5482	Atypical angina	0	0	1	0	0	1	1017	ICA		0	2	3	0	0	4	0	0	0	0	3	0	-2	0	-2	0	0	0	16	4	3	4	3	4	3	3	3	1	1	1	Atypical	NA	NA
1018	Male	33.8021	Atypical angina	0	0	0	0	1	0	1018	CCTA		0	0	0	0	0	0	0	-2	0	0	0	-2	0	-2	0	-2	0	-2	13	0	0	0	0	0	0	0	0	0	0	0	Atypical	NA	No
1019	Male	29.4107	Asymptomatic	1	0	0	0	1	1	1019	CCTA		3	0	0	0	1	0	2	1	3	2	0	-2	0	-2	0	-2	-2	-2	13	6	3	2	3	3	2	2	2	0	0	0	None	NA	No
1020	Male	25.8264	Non-cardiac pain	0	1	0	0	0	0	1020	CCTA		0	2	0	0	3	0	0	-2	3	-2	0	-2	-2	0	-2	0	0	0	13	3	2	3	3	3	2	2	2	0	0	0	Non-cardiac	NA	No
1021	Male	26.2188	Other	0	0	0	0	0	1	1021	CCTA		1	2	1	0	3	4	1	-2	3	3	0	-2	-2	3	-2	3	1	-2	13	11	3	4	3	4	3	3	3	1	1	1	Dyspnea	NA	No
1022	Female	29.2969	Asymptomatic	0	0	1	0	1	1	1022	ICA		0	0	0	0	0	0	0	0	0	0	0	0	0	0	0	0	0	0	18	0	0	0	0	0	0	0	0	0	0	0	None	NA	NA
1023	Male	28.3737	Atypical angina	0	0	0	0	0	1	1023	CCTA		0	0	0	0	1	0	1	-2	0	0	1	-2	0	-2	0	-2	1	0	14	4	0	1	1	1	0	4	4	0	4	4	Atypical	NA	No
1024	Male	23.5102	Atypical angina	0	0	0	0	1	0	1024	ICA		4	0	0	0	0	0	0	0	0	0	4	-2	-2	0	-2	0	0	0	15	2	4	0	4	4	2	2	2	2	2	2	Atypical	NA	NA
1025	Male	25.3515	Atypical angina	0	0	0	0	0	0	1025	CCTA		0	0	0	0	2	0	0	-2	0	0	0	-2	-2	0	-2	0	0	-2	13	1	0	2	0	2	0	4	4	0	4	4	Atypical	NA	No
1026	Male	24.2215	Typical or unstable angina	1	0	0	0	1	1	1026	ICA		2	0	0	0	0	0	0	-2	0	0	0	0	-2	0	-2	0	0	0	15	1	2	0	0	2	0	4	4	0	4	4	Typical	NA	NA
1027	Male	25.5354	Atypical angina	0	0	0	0	0	0	1027	CCTA		0	0	0	0	0	0	0	-2	0	0	0	-2	-2	0	-2	0	0	-2	13	0	0	0	0	0	0	0	0	0	0	0	Atypical	NA	No
1028	Male	21.4533	Typical or unstable angina	0	0	0	0	0	1	1028	ICA		4	4	4	2	3	4	3	-2	4	0	4	-2	4	-2	0	-2	4	-2	13	11	4	4	4	4	3	3	3	3	3	3	Typical	NA	NA
1029	Female	18.7305	Atypical angina	0	0	0	0	0	0	1029	CCTA		0	0	0	0	0	0	0	0	0	0	0	-2	0	-2	0	-2	0	-2	14	0	0	0	0	0	0	0	0	0	0	0	Atypical	NA	No
1030	Male	23.4236	Asymptomatic	0	0	1	0	1	1	1030	CCTA		0	0	0	0	0	4	-2	-2	0	2	0	-2	-2	0	-2	0	0	0	13	2	0	4	2	4	1	1	1	1	1	1	Asymptomatic	NA	No
1031	Male	27.4756	Atypical angina	1	0	0	0	0	1	1031	ICA		0	0	0	0	0	0	0	0	0	0	0	0	-2	0	-2	0	0	0	16	0	0	0	0	0	0	0	0	0	0	0	Atypical	NA	NA
1032	Male	24.4898	Non-cardiac pain	0	0	0	0	0	0	1032	CCTA		0	0	0	0	0	0	0	0	0	0	0	-2	-2	0	-2	0	0	0	15	0	0	0	0	0	0	0	0	0	0	0	Non-cardiac	NA	No
1033	Female	38.9543	Atypical angina	0	0	0	0	0	1	1033	ICA		4	0	0	0	0	4	0	0	0	0	0	0	-2	0	-2	0	0	0	16	2	4	4	0	4	2	2	2	2	2	2	Atypical	NA	NA
1034	Male	30.0712	Other	0	1	0	0	0	1	1034	CCTA		4	2	4	0	3	0	0	0	4	1	3	-2	-2	0	-2	0	0	0	15	7	4	3	4	4	3	3	3	2	2	2	Dyspnea	NA	No
1035	Male	26.4236	Typical or unstable angina	0	0	0	0	0	0	1035	ICA		0	4	0	0	4	4	4	4	4	0	4	-2	-2	0	-2	0	4	-2	14	8	4	4	4	4	3	3	3	3	3	3	Typical	NA	NA
1036	Male	20.4294	Asymptomatic	0	0	0	0	0	1	1036	CCTA		0	0	0	0	0	0	0	-2	0	0	0	-2	0	-2	0	-2	0	0	14	0	0	0	0	0	0	0	0	0	0	0	None	NA	No
1037	Female	27.7177	Atypical angina	0	0	0	0	0	1	1037	ICA		0	0	0	0	0	0	0	-2	0	0	0	0	-2	0	-2	0	0	0	15	0	0	0	0	0	0	0	0	0	0	0	Atypical	NA	NA
1038	Female	25	Atypical angina	0	0	0	0	0	1	1038	CCTA		0	0	0	0	0	0	0	-2	0	1	0	-2	-2	0	-2	0	0	-2	13	1	0	0	1	1	0	4	4	0	4	4	Atypical	NA	No
1039	Male	26.0617	Typical or unstable angina	0	0	0	0	0	1	1039	ICA		0	0	3	1	4	4	0	-2	0	0	0	-2	-2	3	-2	0	4	-2	13	6	3	4	0	4	2	2	2	1	1	1	Typical	NA	NA
1040	Female	24.1415	Non-cardiac pain	1	0	0	0	1	1	1040	CCTA		4	0	0	1	0	0	0	-2	0	0	0	-2	-2	0	-2	0	0	-2	13	2	4	0	0	4	1	1	1	1	1	1	Non-cardiac	NA	No
1041	Female	27.268	Non-cardiac pain	1	0	0	0	0	0	1041	CCTA		0	0	0	0	0	0	0	0	0	0	0	0	-2	0	-2	0	0	0	16	0	0	0	0	0	0	0	0	0	0	0	Non-cardiac	NA	No
1042	Female	27.4756	Atypical angina	0	0	0	0	0	0	1042	CCTA		0	0	0	0	0	0	0	-2	0	0	0	-2	-2	0	-2	0	3	0	14	1	0	3	0	3	1	1	1	0	0	0	Atypical	NA	No
1043	Female	26.7094	Atypical angina	0	0	0	0	0	0	1043	ICA		0	0	0	0	0	0	0	0	0	0	0	0	-2	0	-2	0	0	0	16	0	0	0	0	0	0	0	0	0	0	0	Atypical	NA	NA
1044	Female	24.0346	Atypical angina	0	0	0	0	1	0	1044	ICA		0	0	0	0	0	0	0	-2	0	0	0	0	-2	0	-2	0	0	0	15	0	0	0	0	0	0	0	0	0	0	0	Atypical	NA	NA
1045	Female	NA	Asymptomatic	0	0	0	0	1	1	1045	CCTA		0	0	0	0	0	4	0	-2	0	0	0	-2	-2	-2	-2	0	0	0	13	1	0	4	0	4	1	1	1	1	1	1	None	NA	No
1046	Female	22.6562	Atypical angina	0	1	1	0	1	0	1046	ICA		0	0	0	0	0	0	0	0	0	0	0	0	-2	0	-2	0	0	0	16	0	0	0	0	0	0	0	0	0	0	0	Atypical	NA	NA
1047	Female	24.6094	Non-cardiac pain	0	0	0	0	1	1	1047	CCTA		0	0	0	0	0	0	0	-2	0	0	0	-2	-2	0	-2	-2	0	-2	12	0	0	0	0	0	0	0	0	0	0	0	Non-cardiac	NA	No
1048	Male	21.6788	Asymptomatic	0	0	0	0	0	0	1048	CCTA		0	0	0	0	0	0	0	0	0	0	0	-2	-2	0	-2	0	0	0	15	0	0	0	0	0	0	0	0	0	0	0	None	NA	No
1049	Male	30.8248	Asymptomatic	0	0	1	0	1	1	1049	ICA		0	0	0	0	2	0	0	-2	0	0	0	0	-2	0	-2	0	0	0	15	1	0	2	0	2	0	4	4	0	4	4	Asymptomatic	NA	NA
1050	NA	NA	NA	0	0	0	0	0	0	1050	CCTA		3	0	0	0	2	4	0	-2	3	0	0	-2	-2	0	-2	0	3	-2	13	5	3	4	3	4	3	3	3	1	1	1	NA	NA	No
1052	Female	19.3625	Atypical angina	0	1	0	0	0	1	1052	CCTA		0	0	0	0	1	0	0	0	0	0	0	0	-2	0	-2	0	0	0	16	1	0	1	0	1	0	4	4	0	4	4	Atypical	NA	No
1053	Male	28.125	Atypical angina	0	1	0	0	1	0	1053	ICA		0	4	2	0	0	4	0	4	0	4	4	4	-2	0	-2	0	0	0	16	7	4	4	4	4	3	3	3	3	3	3	Atypical	NA	NA
1054	Male	25.1559	Atypical angina	0	1	0	0	1	1	1054	ICA		0	4	0	0	2	4	0	-2	0	3	3	0	-2	0	-2	0	0	0	15	5	4	4	3	4	3	3	3	2	2	2	Atypical	NA	NA
1055	Male	22.5309	Atypical angina	0	1	0	0	0	0	1055	ICA		0	0	0	4	4	4	0	-2	0	0	0	0	-2	0	-2	0	-1	-1	13	3	0	4	0	4	1	1	3	1	1	3	Atypical	NA	NA
1056	Male	23.4568	Asymptomatic	0	1	0	0	0	0	1056	CCTA		2	0	3	0	1	1	1	-2	1	1	0	-2	-2	0	-2	0	0	1	14	8	3	1	1	3	1	1	1	0	0	0	None	NA	No
1057	Female	25.5102	Other	0	0	0	0	0	1	1057	ICA		0	4	0	4	2	2	3	-2	0	0	2	0	-2	0	-2	0	0	0	15	6	4	3	2	4	2	2	3	1	1	3	Dyspnea	NA	NA
1058	Male	28.3782	Atypical angina	0	1	0	0	0	1	1058	CCTA		0	0	0	0	0	3	0	0	0	0	0	0	-2	0	-2	0	0	0	16	1	0	3	0	3	1	1	1	0	0	0	Atypical	NA	No
1059	Male	26.1752	Typical or unstable angina	0	0	0	0	0	0	1059	ICA		0	0	0	0	0	3	0	0	0	0	0	0	-2	0	-2	0	0	0	16	1	0	3	0	3	1	1	1	0	0	0	Typical	NA	NA
1060	Male	25.0593	Asymptomatic	0	1	0	0	0	0	1060	CCTA		2	0	0	0	2	3	0	-2	0	0	0	-2	-2	0	-2	0	0	0	14	3	2	3	0	3	1	1	1	0	0	0	None	NA	No
1061	Male	24.4898	Asymptomatic	0	0	0	0	0	1	1061	ICA		0	0	0	0	4	0	0	0	0	0	0	0	0	0	0	0	0	0	18	1	0	4	0	4	1	1	1	1	1	1	None	NA	NA
1062	Female	28.0404	Typical or unstable angina	0	0	0	0	0	1	1062	CCTA		0	0	0	0	3	3	1	-2	4	0	0	0	-2	0	-2	0	0	0	15	4	0	3	4	4	2	2	2	1	1	1	Typical	NA	No
1063	Male	24.3025	Asymptomatic	0	0	0	0	0	0	1063	CCTA		0	3	0	0	0	0	0	0	0	0	0	0	-2	0	-2	0	0	0	16	1	3	0	0	3	1	1	1	0	0	0	None	NA	No
1064	Female	19.8347	Typical or unstable angina	0	0	0	0	0	1	1064	CCTA		0	0	0	0	0	0	0	0	0	0	0	0	0	-2	-2	0	0	0	16	0	0	0	0	0	0	0	0	0	0	0	Typical	NA	No
1065	Female	23.4586	Atypical angina	0	1	0	0	0	0	1065	ICA		4	0	0	0	4	4	0	0	4	0	0	0	-2	0	-2	0	4	4	16	6	4	4	4	4	3	3	3	3	3	3	Atypical	NA	NA
1066	Female	25.7778	Atypical angina	0	0	0	0	0	1	1066	CCTA		0	0	0	0	2	3	0	-2	0	0	0	-2	-2	0	-2	0	-2	-2	12	2	0	3	0	3	1	1	1	0	0	0	Atypical	NA	No
1067	Male	24.5779	Typical or unstable angina	1	0	0	0	1	1	1067	CCTA		0	0	0	0	0	4	0	0	0	0	0	-2	-2	0	-2	0	-2	-2	13	1	0	4	0	4	1	1	1	1	1	1	Typical	NA	No
1068	Female	29.7608	Atypical angina	0	0	0	0	0	1	1068	ICA		0	0	2	0	0	2	0	0	0	0	0	0	-2	0	-2	0	0	0	16	2	2	2	0	2	0	4	4	0	4	4	Atypical	NA	NA
1070	Female	21.7993	Typical or unstable angina	0	0	0	0	1	1	1070	ICA		4	0	0	0	2	2	4	-2	0	2	0	0	-2	0	-2	0	0	0	15	5	4	4	2	4	2	2	2	2	2	2	Typical	NA	NA
1071	Female	25.9701	Non-cardiac pain	0	0	0	0	0	0	1071	CCTA		0	0	0	0	0	0	0	-2	0	0	0	-2	-2	0	-2	0	0	0	14	0	0	0	0	0	0	0	0	0	0	0	Non-cardiac	NA	No
1072	Female	22.8928	Atypical angina	0	0	0	0	1	1	1072	CCTA		0	0	0	0	0	2	0	0	0	0	0	0	-2	0	-2	0	0	0	16	1	0	2	0	2	0	4	4	0	4	4	Atypical	NA	No
1073	Male	23.3887	Asymptomatic	0	1	1	0	0	1	1073	ICA		2	2	2	0	3	3	2	-2	0	4	0	0	-2	0	-2	0	0	0	15	7	2	3	4	4	2	2	2	1	1	1	Asymptomatic	NA	NA
1074	Male	33.5153	Typical or unstable angina	0	1	0	0	0	0	1074	CCTA		NA	NA	NA	NA	NA	NA	NA	NA	NA	NA	NA	NA	NA	NA	NA	NA	NA	NA	NA	NA	NA	NA	NA	NA	NA	NA	NA	NA	NA	NA	Typical	NA	No
1075	Female	26.9531	Typical or unstable angina	0	0	1	0	0	1	1075	ICA		0	0	0	0	0	4	0	-2	4	0	0	0	-2	0	-2	0	0	0	15	2	0	4	4	4	2	2	2	2	2	2	Typical	NA	NA
1076	Male	23.7118	Atypical angina	1	0	1	0	0	0	1076	ICA		4	0	0	0	0	4	0	0	0	0	0	0	-2	0	-2	0	0	0	16	2	4	4	0	4	2	2	2	2	2	2	Atypical	NA	NA
1077	Male	27.3797	Asymptomatic	0	0	0	0	1	0	1077	CCTA		0	0	0	0	2	0	0	0	0	0	0	0	-2	0	-2	0	0	0	16	1	0	2	0	2	0	4	4	0	4	4	Asymptomatic	NA	No
1078	Female	28.3447	Atypical angina	0	0	0	0	1	1	1078	ICA		0	0	0	0	0	3	0	-2	0	0	0	0	-2	0	-2	0	0	0	15	1	0	3	0	3	1	1	1	0	0	0	Atypical	NA	NA
1079	Female	27.4348	Asymptomatic	0	1	0	0	1	1	1079	CCTA		0	0	0	0	0	0	0	0	0	0	0	0	0	0	0	0	0	0	18	0	0	0	0	0	0	0	0	0	0	0	None	NA	No
1081	Male	27.7551	Typical or unstable angina	0	1	1	0	1	1	1081	ICA		0	0	0	0	3	0	0	-2	4	0	0	0	-2	0	-2	0	0	0	15	2	0	3	4	4	2	2	2	1	1	1	Typical	NA	NA
1082	Female	20.0692	Atypical angina	0	0	0	0	0	0	1082	CCTA		0	0	0	0	0	0	0	0	0	0	0	0	-2	0	-2	0	0	0	16	0	0	0	0	0	0	0	0	0	0	0	Atypical	NA	No
1083	Male	22.3403	Atypical angina	0	0	0	0	0	1	1083	ICA		1	1	1	0	1	1	1	0	1	1	0	0	0	0	0	0	0	0	18	8	1	1	1	1	0	4	4	0	4	4	Atypical	NA	NA
1084	Female	30.1162	Other	0	1	1	0	1	1	1084	CCTA		4	0	0	0	1	0	0	0	1	0	0	0	-2	0	-2	0	0	0	16	3	4	1	1	4	1	1	1	1	1	1	Dyspnea	NA	No
1085	Male	24.2215	Typical or unstable angina	0	0	0	0	0	1	1085	ICA		0	0	0	0	4	0	4	0	0	0	0	0	0	0	0	0	0	0	18	2	0	4	0	4	1	1	1	1	1	1	Typical	NA	NA
1086	Male	30.0712	Asymptomatic	0	0	1	0	0	1	1086	ICA		3	4	3	0	0	0	0	1	0	0	4	0	0	0	0	0	0	0	18	5	4	1	4	4	2	2	2	2	2	2	Asymptomatic	NA	NA
1087	Female	28.8889	Asymptomatic	0	0	0	0	0	1	1087	CCTA		0	0	0	-2	1	0	0	0	2	0	0	0	-2	0	-2	0	0	0	15	2	0	1	2	2	0	4	4	0	4	4	Asymptomatic	NA	No
1088	Male	33.91	Asymptomatic	0	1	0	0	1	1	1088	CCTA		0	0	0	0	0	3	0	-2	0	0	0	0	-2	0	-2	0	0	0	15	1	0	3	0	3	1	1	1	0	0	0	Asymptomatic	NA	No
1089	Male	26.8274	Typical or unstable angina	0	0	0	0	1	0	1089	ICA		0	0	0	0	0	4	0	0	0	0	0	0	0	-2	0	-2	4	0	16	2	0	4	0	4	1	1	1	1	1	1	Typical	NA	NA
1090	Male	28.7197	Typical or unstable angina	0	0	0	0	0	0	1090	ICA		1	1	1	0	0	0	0	3	0	0	0	0	-2	4	0	4	4	-2	16	7	4	4	0	4	2	2	2	2	2	2	Typical	NA	NA
1091	Male	27.102	Atypical angina	0	0	0	0	0	0	1091	CCTA		1	-2	0	-2	3	3	2	-2	-2	0	0	-2	-2	0	-2	0	0	0	11	4	1	3	0	3	1	1	1	0	0	0	Atypical	NA	No
1092	Male	28.7317	Asymptomatic	1	0	0	0	0	1	1092	ICA		0	0	0	0	2	3	0	-2	0	0	0	0	0	-2	0	-2	0	0	15	2	0	3	0	3	1	1	1	0	0	0	Asymptomatic	NA	NA
1093	Male	26.1224	Typical or unstable angina	0	1	0	0	0	0	1093	CCTA		3	1	4	3	2	4	4	3	3	2	4	-2	-2	2	-2	0	2	2	15	14	4	4	4	4	3	3	3	3	3	3	Typical	NA	No
1094	Female	22.8928	Typical or unstable angina	0	0	0	0	0	1	1094	ICA		0	0	0	0	0	0	0	-2	0	0	0	0	-2	0	-2	0	0	0	15	0	0	0	0	0	0	0	0	0	0	0	Typical	NA	NA
1095	Female	25.8645	Atypical angina	0	0	0	0	0	0	1095	CCTA		2	1	0	0	4	4	0	-2	0	1	1	-2	-2	0	-2	0	0	0	14	6	2	4	1	4	1	1	1	1	1	1	Atypical	NA	No
1096	Male	26.9896	Asymptomatic	0	1	0	0	1	1	1096	ICA		4	4	4	0	4	4	0	-2	0	2	4	0	0	-2	0	-2	4	0	15	8	4	4	4	4	3	3	3	3	3	3	None	NA	NA
1097	Male	25.7276	Atypical angina	1	0	0	0	1	0	1097	CCTA		3	3	0	0	2	3	0	-2	0	0	0	-2	-2	1	-2	0	1	0	14	6	3	3	0	3	2	2	2	0	0	0	Atypical	NA	No
1099	Female	29.6665	Atypical angina	0	0	0	0	0	1	1099	CCTA		0	0	0	0	0	0	0	0	0	0	0	0	-2	0	-2	0	0	0	16	0	0	0	0	0	0	0	0	0	0	0	Atypical	NA	No
1100	Female	26.2222	Typical or unstable angina	0	0	0	0	0	0	1100	CCTA		0	0	0	0	0	0	0	0	0	0	0	0	-2	0	-2	0	0	0	16	0	0	0	0	0	0	0	0	0	0	0	Typical	NA	No
1101	Male	25.3934	Asymptomatic	0	0	1	0	0	1	1101	ICA		0	0	0	0	0	2	0	-2	3	3	0	0	-2	0	-2	3	0	0	15	4	3	2	3	3	2	2	2	0	0	0	None	NA	NA
1102	Female	24.4418	Typical or unstable angina	0	0	0	0	0	0	1102	CCTA		0	0	0	0	2	0	0	-2	0	0	0	-2	-2	0	-2	0	0	0	14	1	0	2	0	2	0	4	4	0	4	4	Typical	NA	No
1103	Male	25.5922	Asymptomatic	0	0	0	0	0	1	1103	ICA		1	0	0	0	0	0	0	-2	0	0	0	0	-2	0	-2	0	0	0	15	1	1	0	0	1	0	4	4	0	4	4	None	NA	NA
1104	Female	24.4473	Asymptomatic	0	1	0	0	1	1	1104	CCTA		0	0	0	0	0	0	0	0	0	0	0	0	-2	0	-2	0	0	0	16	0	0	0	0	0	0	0	0	0	0	0	None	NA	No
1105	Male	25.6173	Asymptomatic	0	1	0	0	0	0	1105	ICA		0	0	0	0	0	2	0	-2	0	0	0	0	-2	0	-2	0	0	0	15	1	0	2	0	2	0	4	4	0	4	4	None	NA	NA
1106	Female	30.4867	Atypical angina	0	0	0	0	1	1	1106	CCTA		0	0	0	0	0	0	0	0	0	0	0	0	-2	0	-2	0	0	0	16	0	0	0	0	0	0	0	0	0	0	0	Atypical	NA	No
1107	Female	29.0657	Asymptomatic	0	0	1	0	1	1	1107	ICA		0	0	0	0	0	0	0	-2	0	0	0	0	-2	0	-2	0	0	0	15	0	0	0	0	0	0	0	0	0	0	0	None	NA	NA
1108	Female	28.1969	Asymptomatic	0	0	0	0	0	1	1108	CCTA		0	0	0	0	0	0	0	0	0	0	0	0	-2	0	-2	0	0	0	16	0	0	0	0	0	0	0	0	0	0	0	Asymptomatic	NA	No
1110	Male	21.1073	Typical or unstable angina	1	0	0	0	0	0	1110	ICA		0	0	0	0	4	0	0	-2	0	0	0	0	-2	0	-2	0	0	0	15	1	0	4	0	4	1	1	1	1	1	1	Typical	NA	NA
1111	Female	26.0262	Atypical angina	0	0	0	0	0	1	1111	CCTA		0	0	0	0	0	0	0	0	0	0	0	0	-2	0	-2	0	0	0	16	0	0	0	0	0	0	0	0	0	0	0	Atypical	NA	No
1112	Male	22.1297	Other	0	0	0	0	1	0	1112	ICA		2	0	0	0	4	4	4	-2	0	0	0	0	-2	0	-2	3	4	0	15	6	3	4	0	4	2	2	2	1	1	1	Dyspnea	NA	NA
1113	Male	32.966	Typical or unstable angina	0	1	0	0	0	1	1113	CCTA		1	0	0	0	4	0	0	-2	0	0	0	-2	-2	0	-2	0	2	-2	13	3	1	4	0	4	1	1	1	1	1	1	Typical	NA	No
1114	Male	29.2184	Other	0	1	0	0	0	1	1114	ICA		0	0	0	0	0	0	0	-2	0	0	0	0	-2	0	-2	0	0	0	15	0	0	0	0	0	0	0	0	0	0	0	Dyspnea	NA	NA
1115	Female	27.1809	Typical or unstable angina	0	0	0	0	0	1	1115	CCTA		1	0	0	0	2	0	0	-2	0	0	0	-2	-2	0	-2	0	0	-2	13	2	1	2	0	2	0	4	4	0	4	4	Typical	NA	No
1116	Male	31.0979	Typical or unstable angina	0	1	0	0	0	0	1116	ICA		4	0	0	0	3	0	0	-2	4	0	0	0	-2	0	-2	0	3	0	15	4	4	3	4	4	3	3	3	2	2	2	Typical	NA	NA
1117	Male	23.1481	Atypical angina	0	0	0	0	0	0	1117	CCTA		3	3	0	0	2	0	0	-2	1	0	0	-2	-2	0	-2	0	2	2	14	6	3	2	1	3	1	1	1	0	0	0	Atypical	NA	No
1118	Male	23.1983	Other	0	0	0	0	1	0	1118	ICA		4	4	0	0	0	0	0	-2	0	0	0	0	-2	0	-2	0	0	0	15	2	4	0	0	4	1	1	1	1	1	1	Dyspnea	NA	NA
1119	Male	25.1429	Asymptomatic	0	0	0	0	1	1	1119	CCTA		3	4	3	-2	4	2	0	-2	4	0	4	-2	4	-2	4	-2	3	2	13	11	4	4	4	4	3	3	3	3	3	3	None	NA	No
1120	Male	27.2932	Typical or unstable angina	0	1	0	0	0	0	1120	ICA		0	0	0	0	0	4	0	-2	2	0	0	0	-2	0	-2	0	4	0	15	3	0	4	2	4	1	1	1	1	1	1	Typical	NA	NA
1121	Female	23.4236	Asymptomatic	0	0	0	0	0	0	1121	CCTA		0	0	0	0	0	0	0	-2	0	0	0	-2	-2	0	-2	0	0	0	14	0	0	0	0	0	0	0	0	0	0	0	None	NA	No
1122	Male	28.4005	Asymptomatic	0	1	1	0	1	1	1122	ICA		0	0	0	0	0	4	0	-2	0	4	0	0	-2	0	-2	0	0	0	15	2	0	4	4	4	2	2	2	2	2	2	None	NA	NA
1123	Male	23.3234	Atypical angina	0	0	0	0	0	0	1123	CCTA		0	0	0	2	1	1	0	-2	1	0	3	0	-2	0	-2	0	0	0	15	5	0	1	3	3	1	1	1	0	0	0	Atypical	NA	No
1124	Male	25.9259	Atypical angina	0	1	0	0	0	1	1124	ICA		0	3	0	0	0	0	0	-2	0	0	0	0	-2	0	-2	0	0	0	15	1	3	0	0	3	1	1	1	0	0	0	Atypical	NA	NA
1125	Female	23.0469	Typical or unstable angina	0	0	0	0	0	1	1125	CCTA		0	0	0	0	0	0	0	-2	0	0	0	-2	-2	0	-2	0	0	0	14	0	0	0	0	0	0	0	0	0	0	0	Typical	NA	No
1126	Female	19.8347	Typical or unstable angina	0	0	0	0	0	0	1126	ICA		0	0	0	0	4	0	0	-2	0	0	0	0	-2	-2	-2	0	0	0	14	1	0	4	0	4	1	1	1	1	1	1	Typical	NA	NA
1127	Male	25.1559	Asymptomatic	0	1	0	0	0	0	1127	CCTA		0	0	0	0	0	0	0	-2	0	0	0	-2	-2	0	-2	0	0	0	14	0	0	0	0	0	0	0	0	0	0	0	None	NA	No
1128	Male	29.2184	Atypical angina	0	1	0	0	1	1	1128	ICA		0	0	0	0	0	0	0	-2	0	0	0	0	-2	0	-2	0	0	0	15	0	0	0	0	0	0	0	0	0	0	0	Atypical	NA	NA
1129	Female	32.4662	Atypical angina	0	0	0	0	1	1	1129	CCTA		0	0	0	0	0	0	0	-2	0	0	0	-2	-2	0	-2	0	0	0	14	0	0	0	0	0	0	0	0	0	0	0	Atypical	NA	No
1130	Female	22.7732	Asymptomatic	0	0	0	0	1	1	1130	ICA		0	0	0	0	0	0	0	-2	0	0	0	0	-2	0	-2	0	0	0	15	0	0	0	0	0	0	0	0	0	0	0	Asymptomatic	NA	NA
1131	Male	24.2215	Atypical angina	0	0	1	0	0	1	1131	CCTA		1	1	0	0	0	2	0	-2	0	0	0	0	-2	0	-2	0	0	0	15	3	1	2	0	2	0	4	4	0	4	4	Atypical	NA	No
1132	Male	22.3954	Asymptomatic	0	0	0	0	0	1	1132	ICA		0	0	0	0	0	2	0	-2	0	0	0	0	-2	0	-2	0	0	0	15	1	0	2	0	2	0	4	4	0	4	4	Asymptomatic	NA	NA
1133	Female	33.3333	Atypical angina	0	0	0	0	1	1	1133	CCTA		1	1	0	0	0	2	0	-2	0	0	0	-2	-2	0	-2	0	0	0	14	3	1	2	0	2	0	4	4	0	4	4	Atypical	NA	No
1135	Female	29.2969	Atypical angina	0	0	0	0	1	1	1135	CCTA		0	0	0	0	2	0	0	-2	0	0	0	0	-2	0	-2	0	0	0	15	1	0	2	0	2	0	4	4	0	4	4	Atypical	NA	No
1136	Male	21.3839	Asymptomatic	0	0	0	0	1	1	1136	ICA		0	0	4	0	0	4	0	-2	4	4	4	4	-2	0	-2	0	0	0	15	6	4	4	4	4	3	3	3	3	3	3	Asymptomatic	NA	NA
1137	Male	28.0102	Atypical angina	0	1	0	0	0	1	1137	CCTA		2	3	0	0	3	3	0	-2	2	0	0	0	-2	0	-2	0	3	0	15	6	3	3	2	3	2	2	2	0	0	0	Atypical	NA	No
1138	Female	25.1486	Atypical angina	0	0	0	0	0	0	1138	ICA		0	0	0	0	0	0	0	-2	0	0	0	0	-2	0	-2	0	0	0	15	0	0	0	0	0	0	0	0	0	0	0	Atypical	NA	NA
1139	Male	26.7036	Asymptomatic	0	0	0	0	1	0	1139	CCTA		0	0	0	0	1	2	0	-2	0	0	0	-2	-2	0	-2	0	0	0	14	2	0	2	0	2	0	4	4	0	4	4	Asymptomatic	NA	No
1140	Female	25.2826	Other	0	0	0	0	0	0	1140	ICA		0	0	0	0	0	0	0	-1	0	0	0	0	-1	0	-1	0	0	0	15	0	0	0	0	0	0	0	0	0	0	0	Dyspnea	NA	NA
1141	Male	25.5354	Asymptomatic	0	0	0	0	0	1	1141	CCTA		0	0	0	0	1	0	0	-2	0	0	0	0	-2	0	-2	0	0	0	15	1	0	1	0	1	0	4	4	0	4	4	None	NA	No
1142	Female	20.1348	Other	0	0	0	0	1	1	1142	ICA		0	0	0	0	0	0	0	-2	0	0	0	0	-2	0	-2	0	0	0	15	0	0	0	0	0	0	0	0	0	0	0	Dyspnea	NA	NA
1143	Male	33.91	Typical or unstable angina	0	1	0	0	0	1	1143	CCTA		0	0	0	0	1	0	0	0	0	0	0	0	-2	0	-2	0	0	0	16	1	0	1	0	1	0	4	4	0	4	4	Typical	NA	No
1144	Female	24.841	Asymptomatic	0	0	0	0	0	0	1144	ICA		0	0	0	0	0	0	0	0	0	0	0	0	-2	0	-2	0	0	0	16	0	0	0	0	0	0	0	0	0	0	0	None	NA	NA
1145	Male	28.4055	Asymptomatic	1	0	0	0	1	0	1145	CCTA		2	3	-2	0	4	0	0	-2	0	0	0	-2	-2	0	-2	0	0	0	13	3	3	4	0	4	2	2	2	1	1	1	None	NA	No
1146	Female	20.6575	Atypical angina	0	0	0	0	1	0	1146	ICA		0	0	0	0	0	0	0	-2	0	0	0	0	-2	0	-2	0	0	0	15	0	0	0	0	0	0	0	0	0	0	0	Atypical	NA	NA
1147	Male	20.0692	Atypical angina	0	0	0	0	0	1	1147	CCTA		0	2	0	0	0	2	-2	-2	0	2	0	-2	-2	0	-2	0	0	0	13	3	2	2	2	2	0	4	4	0	4	4	Atypical	NA	No
1148	Female	23.5078	Asymptomatic	0	1	0	0	1	1	1148	ICA		4	0	0	3	4	0	0	-2	3	0	4	0	-2	0	-2	0	0	0	15	5	4	4	4	4	3	3	3	3	3	3	Asymptomatic	NA	NA
1149	Female	19.487	Atypical angina	0	0	0	0	1	1	1149	CCTA		2	0	0	1	2	2	0	-2	0	0	-2	-2	-2	0	-2	0	0	0	13	4	2	2	0	2	0	4	4	0	4	4	Atypical	NA	No
1150	Male	26.2346	Other	0	0	0	0	0	0	1150	ICA		4	0	4	0	0	4	0	-2	4	4	4	0	-2	0	-2	0	0	4	15	7	4	4	4	4	3	3	3	3	3	3	syncope	NA	NA
1151	Male	31.0204	Atypical angina	0	0	0	0	1	1	1151	CCTA		0	0	0	0	0	0	0	-2	0	0	0	0	-2	0	-2	0	0	-2	14	0	0	0	0	0	0	0	0	0	0	0	Atypical	NA	No
1152	Male	27.1706	Atypical angina	0	0	0	0	0	1	1152	ICA		0	0	0	0	4	4	0	-2	0	0	0	0	-2	0	-2	0	0	0	15	2	0	4	0	4	1	1	1	1	1	1	Atypical	NA	NA
1153	Male	28.4053	Atypical angina	0	0	0	0	1	1	1153	CCTA		3	0	0	0	3	0	0	-2	2	2	2	-2	-2	0	-2	0	3	-2	13	6	3	3	2	3	2	2	2	0	0	0	Atypical	NA	No
1155	Female	28.5156	Typical or unstable angina	0	0	0	0	1	1	1155	CCTA		0	0	0	0	2	2	0	-2	0	2	0	-2	0	-2	0	-2	1	0	14	4	0	2	2	2	0	4	4	0	4	4	Typical	NA	No
1156	Male	24.8016	Atypical angina	0	0	0	0	1	0	1156	ICA		2	2	0	0	0	4	0	-2	0	0	0	0	-2	0	-2	0	0	0	15	3	2	4	0	4	1	1	1	1	1	1	Atypical	NA	NA
1158	Male	24.9836	Atypical angina	0	1	0	0	1	0	1158	ICA		4	3	4	0	0	2	0	-2	4	4	-1	-1	-2	0	-2	0	0	0	13	6	4	2	4	4	2	2	2	2	2	2	Atypical	NA	NA
1163	Male	25.7276	Typical or unstable angina	0	0	0	0	1	0	1163	ICA		4	4	4	0	4	4	0	-2	3	0	0	0	-2	0	-2	4	0	0	15	7	4	4	3	4	3	3	3	2	2	2	Typical	NA	NA
1165	Male	20.679	Typical or unstable angina	0	1	0	0	0	0	1165	ICA		0	0	0	0	0	4	0	-2	0	0	2	0	-2	0	-2	2	0	0	15	3	2	4	2	4	1	1	1	1	1	1	Typical	NA	NA
1170	Male	25.6173	Typical or unstable angina	0	0	0	0	1	1	1170	ICA		0	3	2	0	4	4	0	-2	0	0	-2	-2	-2	2	-2	2	4	0	13	7	3	4	0	4	2	2	2	1	1	1	Typical	NA	NA
1174	Male	27.7177	Other	0	1	0	0	1	0	1174	ICA		1	1	0	0	1	1	4	-2	1	0	0	0	0	0	0	1	0	3	17	8	1	4	1	4	1	1	1	1	1	1	Dyspnea	NA	NA
1175	Female	31.9559	Typical or unstable angina	0	0	0	0	1	1	1175	CCTA		0	1	0	0	1	4	0	-2	0	0	0	0	-2	0	0	-2	1	-2	14	4	1	4	0	4	1	1	1	1	1	1	Typical	NA	No
1176	Female	26.079	Atypical angina	1	0	0	0	1	1	1176	CCTA		2	4	2	0	4	1	1	3	1	2	0	0	-2	0	0	0	0	0	17	9	4	4	2	4	2	2	2	2	2	2	Atypical	NA	No
1177	Female	32.0459	Atypical angina	0	1	0	0	0	1	1177	CCTA		0	0	0	1	1	0	0	-2	0	0	0	-2	-2	0	-2	0	0	0	14	2	0	1	0	1	0	4	4	0	4	4	Atypical	NA	No
1178	Female	25.3125	Typical or unstable angina	0	0	0	0	1	0	1178	ICA		1	1	1	0	1	2	1	-2	0	0	0	4	-2	0	-2	0	3	1	15	9	1	3	4	4	2	2	2	1	1	1	Typical	NA	NA
1179	Male	38.4083	Atypical angina	0	1	1	0	1	1	1179	CCTA		0	1	1	0	0	1	1	-2	1	0	0	-2	-2	0	-2	0	0	2	14	6	1	2	1	2	0	4	4	0	4	4	Atypical	NA	No
1180	Male	29.0956	Non-cardiac pain	0	0	0	0	1	1	1180	ICA		2	1	1	0	1	1	1	-2	1	1	4	-2	-2	1	-2	4	1	1	14	13	4	1	4	4	2	2	2	2	2	2	Non-cardiac	NA	NA
1181	Male	25.6245	Asymptomatic	0	0	0	0	1	0	1181	CCTA		0	0	0	0	0	0	0	-2	0	0	0	0	-2	0	0	-2	0	0	15	0	0	0	0	0	0	0	0	0	0	0	None	NA	No
1187	Female	32.9743	Atypical angina	0	0	1	0	1	0	1187	CCTA		0	0	0	0	0	3	2	-2	0	0	0	0	-2	0	-2	0	0	4	15	3	0	4	0	4	1	1	1	1	1	1	Atypical	NA	No
1188	Male	28.27	Atypical angina	0	0	0	0	1	0	1188	CCTA		0	0	0	0	0	4	1	0	1	1	0	1	-2	0	-2	0	0	2	16	6	0	4	1	4	1	1	1	1	1	1	Atypical	NA	No
1191	Female	31.6459	Other	0	0	0	0	1	1	1191	ICA		1	0	0	0	0	0	0	-2	1	0	0	0	-2	0	-2	0	0	0	15	2	1	0	1	1	0	4	4	0	4	4	Dyspnea	NA	NA
1192	Female	37.1531	Typical or unstable angina	0	0	1	0	1	1	1192	ICA		1	1	0	0	0	0	0	-2	0	0	0	-2	-2	0	-2	0	0	0	14	2	1	0	0	1	0	4	4	0	4	4	Typical	NA	NA
1193	Male	27.933	Non-cardiac pain	0	0	1	0	1	1	1193	ICA		0	0	0	0	1	1	0	0	0	0	0	0	-2	0	-2	0	0	0	16	2	0	1	0	1	0	4	4	0	4	4	Non-cardiac	NA	NA
1194	Female	20.3906	Atypical angina	0	0	0	0	0	0	1194	CCTA		1	0	0	1	1	1	1	-2	1	1	0	0	-2	0	0	0	0	0	16	7	1	1	1	1	0	4	4	0	4	4	Atypical	NA	No
1195	Female	35.0781	Other	0	0	1	0	1	1	1195	ICA		1	3	4	1	3	1	0	-2	0	0	0	0	0	0	0	0	0	0	17	6	4	3	0	4	2	2	2	1	1	1	Dyspnea	NA	NA
1197	Female	31.7162	Typical or unstable angina	0	0	1	0	1	1	1197	ICA		1	3	2	1	4	2	4	-2	2	4	4	-2	-2	1	-2	1	2	0	14	13	3	4	4	4	3	3	3	2	2	2	Typical	NA	NA
1202	Male	31.6537	Atypical angina	0	0	0	0	1	0	1202	ICA		4	4	4	2	3	4	2	-2	2	2	-1	4	-2	-1	-2	-1	2	2	12	12	4	4	4	4	3	3	3	3	3	3	Atypical	NA	NA
1203	Female	NA	NA	0	0	0	0	0	0	1203	ICA		1	1	0	0	1	1	0	-2	0	0	2	0	-2	3	-2	0	0	-2	14	6	3	1	2	3	1	1	1	0	0	0	NA	NA	NA
1204	Male	26.8352	Typical or unstable angina	0	0	0	0	0	0	1204	ICA		0	1	0	0	0	1	0	0	0	0	0	-2	-2	0	-2	0	0	-2	14	2	1	1	0	1	0	4	4	0	4	4	Typical	NA	NA
1205	Female	29.6749	Typical or unstable angina	0	0	0	0	0	0	1205	CCTA		0	0	0	0	3	0	0	-2	0	0	0	-2	-2	0	-2	0	3	-2	13	2	0	3	0	3	1	1	1	0	0	0	Unstable Ang	NA	No
1206	Male	28.6215	Typical or unstable angina	0	0	0	0	0	0	1206	ICA		0	0	0	0	0	0	0	-2	0	0	0	0	-2	0	-2	0	0	-2	14	0	0	0	0	0	0	0	0	0	0	0	Unstable Ang	NA	NA
1207	Female	22.8928	Typical or unstable angina	0	0	1	0	0	1	1207	CCTA		0	4	0	0	0	1	0	-2	0	1	0	0	-2	0	-2	0	0	0	15	3	4	1	1	4	1	1	1	1	1	1	Unstable Ang	NA	No
1208	Female	23.4339	Other	0	0	0	0	0	1	1208	ICA		0	0	0	0	0	0	0	0	0	0	0	0	0	0	0	0	0	0	18	0	0	0	0	0	0	0	0	0	0	0	Dyspnea	NA	NA
1209	Male	24.2587	Typical or unstable angina	0	0	0	0	0	1	1209	ICA		0	4	4	0	2	0	0	-2	0	0	0	0	0	0	0	0	1	0	17	4	4	2	0	4	1	1	1	1	1	1	Typical	NA	NA
1210	Female	28.6726	Typical or unstable angina	0	0	0	0	0	0	1210	CCTA		0	0	0	0	0	0	0	-2	0	0	0	0	0	-2	0	-2	0	0	15	0	0	0	0	0	0	0	0	0	0	0	Unstable Ang	NA	No
1211	Female	25.7778	Atypical angina	0	0	0	0	0	0	1211	ICA		0	0	0	0	0	0	0	-2	0	0	0	0	-2	0	-2	0	0	-2	14	0	0	0	0	0	0	0	0	0	0	0	Atypical	NA	NA
1212	Female	32.4619	Typical or unstable angina	0	0	0	0	0	0	1212	CCTA		0	0	0	0	2	0	0	0	0	0	0	-2	0	-2	0	-2	0	-2	14	1	0	2	0	2	0	4	4	0	4	4	Unstable Ang	NA	No
1213	Female	25.2926	Typical or unstable angina	0	0	0	0	0	1	1213	ICA		0	0	0	0	2	0	0	-2	0	0	0	-2	-2	0	-2	0	0	-2	13	1	0	2	0	2	0	4	4	0	4	4	Typical	NA	NA
1214	Male	27.4756	Typical or unstable angina	0	0	1	0	0	1	1214	CCTA		2	2	2	0	4	4	0	-2	2	0	0	-2	-2	0	-2	0	3	-2	13	7	2	4	2	4	1	1	1	1	1	1	Typical	NA	No
1215	Male	23.5883	Typical or unstable angina	1	0	0	0	0	0	1215	ICA		0	0	0	0	0	0	0	-2	0	0	0	-2	-2	0	-2	0	0	0	14	0	0	0	0	0	0	0	0	0	0	0	Typical	NA	NA
1216	Female	27.2763	Typical or unstable angina	0	0	0	0	0	1	1216	CCTA		0	0	0	0	2	0	0	-2	0	0	2	-2	-2	0	-2	0	2	0	14	3	0	2	2	2	0	4	4	0	4	4	Typical	NA	No
1217	Female	23.3355	Typical or unstable angina	0	0	0	0	0	1	1217	ICA		0	0	0	0	0	2	0	-2	0	0	2	-2	-2	0	-2	0	2	-2	13	3	0	2	2	2	0	4	4	0	4	4	Typical	NA	NA
1218	Male	23.4375	Typical or unstable angina	0	0	0	0	0	0	1218	CCTA		0	0	2	0	0	0	0	-2	0	0	0	0	-2	0	-2	0	0	-2	14	1	2	0	0	2	0	4	4	0	4	4	Typical	NA	No
1219	Male	26.3702	Typical or unstable angina	0	0	0	0	0	1	1219	ICA		0	0	0	0	0	0	0	-2	0	0	0	0	-2	0	-2	0	0	-2	14	0	0	0	0	0	0	0	0	0	0	0	Typical	NA	NA
1220	Female	24.974	Typical or unstable angina	0	0	1	0	0	0	1220	CCTA		0	0	0	0	0	0	0	-2	0	0	0	-2	-2	0	-2	0	0	-2	13	0	0	0	0	0	0	0	0	0	0	0	Typical	NA	No
1221	Female	26.3702	Atypical angina	0	0	0	0	0	0	1221	ICA		0	0	0	0	0	0	0	-2	0	0	0	-2	0	-2	0	-2	0	-2	13	0	0	0	0	0	0	0	0	0	0	0	Atypical	NA	NA
1222	Female	27.2392	Typical or unstable angina	0	0	0	0	0	1	1222	CCTA		2	2	0	0	2	3	0	-2	2	0	0	-2	-2	0	-2	0	0	-2	13	5	2	3	2	3	1	1	1	0	0	0	Typical	NA	No
1223	Male	21.7555	Atypical angina	0	1	0	0	0	0	1223	ICA		0	0	0	0	0	0	0	-2	0	0	0	0	-2	0	-2	0	-2	-2	13	0	0	0	0	0	0	0	0	0	0	0	Atypical	NA	NA
1224	Female	22.0386	Typical or unstable angina	0	0	0	0	0	0	1224	CCTA		1	0	0	-2	1	0	0	-2	0	0	0	-2	0	-2	0	-2	0	-2	12	2	1	1	0	1	0	4	4	0	4	4	Typical	NA	No
1225	Male	24.1672	Typical or unstable angina	0	0	0	0	0	1	1225	ICA		0	0	0	0	0	0	0	0	0	0	0	-2	-2	0	-2	0	0	0	15	0	0	0	0	0	0	0	0	0	0	0	Typical	NA	NA
1226	Male	27.8159	Typical or unstable angina	0	0	0	0	0	1	1226	CCTA		0	0	0	0	0	0	0	-2	0	0	0	-2	-2	0	-2	0	0	-2	13	0	0	0	0	0	0	0	0	0	0	0	Typical	NA	No
1227	Female	35.5556	Atypical angina	0	0	0	0	0	1	1227	CCTA		0	0	0	0	0	0	0	-2	0	0	0	-2	-2	0	-2	0	0	-2	13	0	0	0	0	0	0	0	0	0	0	0	Atypical	NA	No
1228	Female	32.4622	Typical or unstable angina	0	0	1	0	0	1	1228	ICA		2	1	0	0	1	2	0	0	0	0	0	-2	-2	0	-2	0	0	-2	14	4	2	2	0	2	0	4	4	0	4	4	Typical	NA	NA
1229	Male	28.3447	Atypical angina	0	0	1	0	0	1	1229	CCTA		2	0	0	0	0	2	0	-2	0	0	2	0	-2	2	-2	0	0	-2	14	4	2	2	2	2	0	4	4	0	4	4	Atypical	NA	No
1230	Female	25.8761	Atypical angina	0	0	0	0	0	0	1230	ICA		0	0	0	0	0	0	0	-2	0	0	0	0	-2	0	-2	0	0	0	15	0	0	0	0	0	0	0	0	0	0	0	Atypical	NA	NA
1232	Male	29.737	Atypical angina	0	0	1	0	0	1	1232	CCTA		2	-2	-2	0	2	2	0	-2	2	0	0	0	0	-2	0	-2	0	0	13	4	2	2	2	2	0	4	4	0	4	4	Atypical	NA	No
1233	Female	32.0312	Atypical angina	0	0	0	0	0	0	1233	ICA		0	0	0	0	0	0	0	0	NA	NA	NA	NA	NA	NA	NA	NA	NA	NA	8	0	0	0	0	0	0	0	0	0	0	0	Atypical	NA	NA
1234	Male	25.7117	Atypical angina	0	0	1	0	0	1	1234	CCTA		2	-2	-2	0	2	2	2	-2	2	2	2	2	2	-2	0	-2	0	-2	12	9	2	2	2	2	0	4	4	0	4	4	Atypical	NA	No
1235	Male	26.4855	Atypical angina	0	0	0	0	0	0	1235	ICA		1	-2	-2	0	0	0	0	-2	0	0	0	0	0	-2	0	-2	0	-2	12	1	1	0	0	1	0	4	4	0	4	4	Atypical	NA	NA
1236	Female	19.7232	Typical or unstable angina	0	0	0	0	0	1	1236	CCTA		0	2	0	2	0	2	0	-2	0	0	0	0	-2	0	0	-2	0	-2	14	3	2	2	0	2	0	4	4	0	4	4	Typical	NA	No
1237	Male	19.5682	Asymptomatic	1	0	1	0	0	1	1237	ICA		0	0	2	0	2	4	0	-2	3	0	2	0	-2	3	-2	0	2	-2	14	7	3	4	3	4	3	3	3	1	1	1	Asymptomatic	NA	NA
1238	Female	23.4375	Atypical angina	0	0	0	0	1	1	1238	CCTA		0	0	0	0	2	0	0	0	0	0	0	-2	-2	0	-2	0	0	-2	14	1	0	2	0	2	0	4	4	0	4	4	Atypical	NA	No
1239	Male	17.9592	Typical or unstable angina	0	0	1	0	0	1	1239	ICA		4	3	4	0	4	2	4	-2	2	2	4	-2	-2	2	-2	2	2	-2	13	12	4	4	4	4	3	3	3	3	3	3	Typical	NA	NA
1240	Female	18.0785	Atypical angina	0	0	0	0	0	1	1240	CCTA		2	0	0	2	2	4	0	3	2	0	3	-2	-2	2	-2	2	0	-2	14	9	2	4	3	4	2	2	2	1	1	1	Atypical	NA	No
1241	Male	28.0822	Typical or unstable angina	0	0	0	0	0	1	1241	ICA		0	4	4	3	1	0	0	-2	4	0	3	0	-2	0	-2	3	0	-2	14	7	4	1	4	4	2	2	3	2	2	3	Typical	NA	NA
1242	Female	18.1018	Asymptomatic	0	0	1	0	1	0	1242	CCTA		0	0	0	0	0	0	0	-2	0	0	0	-2	-2	2	-2	0	0	-2	13	1	2	0	0	2	0	4	4	0	4	4	Asymptomatic	NA	No
1243	Male	25.5922	Atypical angina	0	0	0	0	0	1	1243	ICA		0	0	0	0	1	0	0	1	0	0	0	4	-2	0	0	-2	0	-2	15	3	0	1	4	4	1	1	1	1	1	1	Atypical	NA	NA
1244	Female	21.2245	Atypical angina	0	0	0	0	0	0	1244	CCTA		0	0	3	2	0	2	0	-2	2	3	3	3	-2	2	-2	2	2	-2	14	10	3	2	3	3	2	2	2	0	0	0	Atypical	NA	No
1245	Male	18.1138	Typical or unstable angina	0	0	0	0	0	0	1245	ICA		0	0	0	1	1	0	0	-2	1	0	0	-2	-2	0	-2	0	0	0	14	3	0	1	1	1	0	4	4	0	4	4	Typical	NA	NA
1246	Female	21.1073	Asymptomatic	0	0	0	0	0	1	1246	CCTA		2	0	0	0	0	0	0	-2	0	0	0	0	-2	0	-2	0	0	0	15	1	2	0	0	2	0	4	4	0	4	4	Asymptomatic	NA	No
1247	Male	26.8923	Typical or unstable angina	1	0	0	0	0	0	1247	ICA		0	4	2	0	0	0	0	-2	1	0	1	-2	-2	4	-2	0	4	0	14	6	4	4	1	4	2	2	2	2	2	2	Typical	NA	NA
1248	Male	20.5499	Typical or unstable angina	0	1	1	0	0	1	1248	CCTA		2	0	2	0	0	0	0	-2	0	0	2	-2	-2	0	-2	0	0	-2	13	3	2	0	2	2	0	4	4	0	4	4	Typical	NA	No
1249	Female	32.3939	Typical or unstable angina	0	0	0	0	0	1	1249	ICA		2	0	0	0	1	4	0	-2	2	0	0	0	-2	0	-2	0	0	3	15	5	2	4	2	4	1	1	1	1	1	1	Typical	NA	NA
1250	Male	37.1094	Typical or unstable angina	0	0	0	0	0	0	1250	CCTA		0	0	2	0	0	2	0	-2	0	3	2	2	-2	2	-2	0	0	-2	14	6	2	2	3	3	1	1	1	0	0	0	Typical	NA	No
1251	Male	25.6489	Typical or unstable angina	1	0	1	0	0	1	1251	ICA		2	3	0	2	3	3	0	-2	2	0	3	0	-2	1	-2	4	3	2	15	11	4	3	3	4	3	3	3	1	1	1	Typical	NA	NA
1253	Male	25.6055	Typical or unstable angina	0	0	0	0	0	0	1253	ICA		0	0	0	0	0	0	0	-2	0	0	0	0	-2	0	-2	0	1	-2	14	1	0	1	0	1	0	4	4	0	4	4	Typical	NA	NA
1254	Female	23.8754	Typical or unstable angina	0	0	1	0	0	1	1254	CCTA		0	2	0	0	2	0	0	-2	0	0	0	-2	-2	0	-2	0	0	-2	13	2	2	2	0	2	0	4	4	0	4	4	Typical	NA	No
1255	Female	31.25	Atypical angina	0	0	1	0	0	1	1255	CCTA		2	0	0	0	2	2	0	-2	0	0	0	-2	-2	2	-2	0	0	0	14	4	2	2	0	2	0	4	4	0	4	4	Atypical	NA	No
1256	Male	35.693	Atypical angina	0	0	0	0	0	1	1256	ICA		0	0	0	0	0	0	0	-2	0	0	0	0	-2	0	-2	0	0	0	15	0	0	0	0	0	0	0	0	0	0	0	Atypical	NA	NA
1257	Male	34.626	Atypical angina	0	1	1	0	0	1	1257	CCTA		2	0	2	2	2	2	2	-2	2	0	0	2	-2	0	-2	0	0	0	15	8	2	2	2	2	0	4	4	0	4	4	Atypical	NA	No
1258	Male	25.7117	Atypical angina	0	0	0	0	0	0	1258	ICA		0	0	0	0	2	0	0	0	0	0	0	0	-2	0	-2	0	0	0	16	1	0	2	0	2	0	4	4	0	4	4	Atypical	NA	NA
1259	Female	32.0461	Asymptomatic	0	0	0	0	0	1	1259	CCTA		0	0	0	0	0	0	0	-2	0	0	0	0	-2	0	-2	0	0	-2	14	0	0	0	0	0	0	0	0	0	0	0	Asymptomatic	NA	No
1260	Female	27.9707	Atypical angina	0	0	1	0	0	1	1260	ICA		4	4	0	0	3	0	4	-2	0	0	0	0	0	-2	-2	0	2	0	15	5	4	4	0	4	2	2	2	2	2	2	Atypical	NA	NA
1261	Female	37.3857	Asymptomatic	0	0	1	0	0	1	1261	CCTA		2	0	2	0	2	3	0	-2	2	0	2	-2	-2	0	-2	0	0	-2	13	6	2	3	2	3	1	1	1	0	0	0	Asymptomatic	NA	No
1262	Female	30.7004	Atypical angina	0	0	1	0	1	1	1262	ICA		4	4	4	0	4	4	4	-2	2	4	4	3	2	-2	2	-2	4	-2	14	13	4	4	4	4	3	3	3	3	3	3	Atypical	NA	NA
1263	Male	27.5556	Typical or unstable angina	0	0	0	0	0	0	1263	CCTA		2	2	2	0	2	2	0	0	2	0	0	0	-2	2	-2	0	0	-2	15	7	2	2	2	2	0	4	4	0	4	4	Typical	NA	No
1264	Female	25.2241	Asymptomatic	0	0	1	0	0	1	1264	ICA		2	0	0	0	0	0	0	-2	0	0	0	0	-2	0	-2	0	0	0	15	1	2	0	0	2	0	4	4	0	4	4	None	NA	NA
1265	Female	36.4019	Typical or unstable angina	0	0	1	0	0	1	1265	CCTA		2	2	0	0	2	0	2	-2	2	0	0	-2	0	-2	0	-2	0	-2	13	5	2	2	2	2	0	4	4	0	4	4	Typical	NA	No
1266	Female	22.6409	Atypical angina	0	0	1	0	0	1	1266	ICA		4	0	0	2	4	3	0	-2	4	3	0	4	-2	4	-2	4	2	4	15	11	4	4	4	4	3	3	3	3	3	3	Atypical	NA	NA
1267	Male	28.3987	Atypical angina	0	1	1	0	0	0	1267	CCTA		0	0	0	-2	0	0	0	-2	0	0	0	0	-2	0	-2	0	0	-2	13	0	0	0	0	0	0	0	0	0	0	0	Atypical	NA	No
1268	Male	28.0277	Typical or unstable angina	0	0	1	0	0	1	1268	ICA		2	0	2	0	4	4	2	-2	0	1	2	0	-2	2	-2	0	0	2	15	9	2	4	2	4	1	1	1	1	1	1	Typical	NA	NA
1269	Male	22.1003	Typical or unstable angina	1	0	1	0	0	1	1269	CCTA		0	0	0	0	2	3	0	-2	2	0	0	-2	0	-2	0	-2	2	-2	13	4	0	3	2	3	1	1	1	0	0	0	Typical	NA	No
1270	Male	23.8087	Atypical angina	0	0	0	0	0	1	1270	ICA		0	0	0	0	0	0	0	-2	0	0	0	0	-2	0	-2	0	0	-2	14	0	0	0	0	0	0	0	0	0	0	0	Atypical	NA	NA
1271	Female	23.6128	Atypical angina	0	0	1	0	0	1	1271	CCTA		0	0	4	0	0	4	0	-2	0	0	4	4	-2	0	-2	0	0	0	15	4	4	4	4	4	3	3	3	3	3	3	Atypical	NA	No
1272	Male	19.6052	Atypical angina	0	0	1	0	0	1	1272	ICA		4	4	4	2	2	0	0	4	2	0	0	0	-2	0	-2	0	4	-2	15	8	4	4	2	4	2	2	2	2	2	2	Atypical	NA	NA
1273	Female	16.8534	Asymptomatic	0	0	0	0	0	1	1273	CCTA		0	2	2	0	0	2	0	-2	0	0	0	-2	-2	0	-2	0	2	-2	13	4	2	2	0	2	0	4	4	0	4	4	Asymptomatic	NA	No
1274	Female	30.7004	Atypical angina	0	0	0	0	0	0	1274	ICA		0	0	0	0	0	0	0	-2	0	0	0	0	-2	0	-2	0	0	0	15	0	0	0	0	0	0	0	0	0	0	0	Atypical	NA	NA
1275	Male	22.3133	Typical or unstable angina	0	1	0	0	0	1	1275	CCTA		0	0	0	0	0	0	0	-2	0	0	0	0	-2	0	-2	0	0	-2	14	0	0	0	0	0	0	0	0	0	0	0	Typical	NA	No
1276	Female	24.064	Asymptomatic	0	0	0	0	0	1	1276	CCTA		2	2	0	0	3	0	0	0	0	0	2	-2	-2	0	-2	0	0	-2	14	4	2	3	2	3	1	1	1	0	0	0	Asymptomatic	NA	No
1277	Female	23.1385	Asymptomatic	0	0	1	0	0	0	1277	ICA		0	4	0	0	2	0	0	-2	0	0	0	2	0	-2	0	-2	0	0	15	3	4	2	2	4	1	1	1	1	1	1	Asymptomatic	NA	NA
1278	Male	36.0665	Asymptomatic	1	0	0	0	0	1	1278	CCTA		0	2	2	0	2	0	0	-2	2	0	0	0	-2	0	-2	0	0	0	15	4	2	2	2	2	0	4	4	0	4	4	Asymptomatic	NA	No
1279	Male	22.8571	Other	0	0	0	0	0	1	1279	ICA		2	0	0	0	0	3	0	-2	0	0	0	-2	-2	0	-2	0	2	0	14	3	2	3	0	3	1	1	1	0	0	0	Dyspnea	NA	NA
1280	Male	28.6215	Typical or unstable angina	0	0	1	0	1	0	1280	CCTA		0	0	0	2	2	0	0	-2	0	0	0	0	0	-2	0	-2	0	0	15	2	0	2	0	2	0	4	4	0	4	4	Typical	NA	No
1282	Female	28.6215	Atypical angina	0	0	1	0	0	1	1282	CCTA		3	0	0	2	0	0	0	-2	0	0	0	0	-2	3	-2	0	0	-2	14	3	3	0	0	3	1	1	1	0	0	0	Atypical	NA	No
1283	Male	30.4272	Asymptomatic	0	0	0	0	0	1	1283	ICA		0	0	0	0	0	2	0	-2	0	0	0	-2	-2	0	-2	0	0	0	14	1	0	2	0	2	0	4	4	0	4	4	Asymptomatic	NA	NA
1284	Male	34.1749	Atypical angina	0	0	0	0	0	1	1284	CCTA		2	0	0	0	2	4	0	2	2	0	2	-2	-2	0	-2	0	2	-2	14	7	2	4	2	4	1	1	1	1	1	1	Atypical	NA	No
1285	Male	31.5301	Other	0	1	1	0	0	0	1285	ICA		0	0	0	0	0	0	0	-2	0	0	0	0	-2	0	-2	0	0	0	15	0	0	0	0	0	0	0	0	0	0	0	Dyspnea	NA	NA
1286	Female	25.8264	Asymptomatic	0	0	1	0	0	0	1286	CCTA		0	0	0	0	0	3	0	-2	2	0	0	-2	-2	0	0	-2	0	-2	13	2	0	3	2	3	1	1	1	0	0	0	Asymptomatic	NA	No
1287	Male	19.721	Asymptomatic	0	0	0	0	0	1	1287	ICA		0	3	4	0	0	3	0	-2	0	4	4	0	0	0	0	0	0	0	17	5	4	3	4	4	3	3	3	2	2	2	Asymptomatic	NA	NA
1288	Female	28.6726	Atypical angina	0	0	0	0	0	0	1288	CCTA		0	0	0	0	0	2	0	-2	0	2	0	0	-2	0	-2	0	0	-2	14	2	0	2	2	2	0	4	4	0	4	4	Atypical	NA	No
1289	Male	25.6055	Asymptomatic	1	0	0	0	0	0	1289	ICA		3	3	0	3	2	2	0	1	1	0	0	-2	-2	0	-2	0	4	2	15	9	3	4	1	4	2	2	3	1	1	3	Asymptomatic	NA	NA
1290	Male	31.25	Asymptomatic	0	0	0	0	0	1	1290	CCTA		0	0	0	0	0	0	0	-2	0	0	0	0	-2	0	-2	0	0	-2	14	0	0	0	0	0	0	0	0	0	0	0	Asymptomatic	NA	No
1291	Female	22.5215	Asymptomatic	0	0	0	0	0	1	1291	CCTA		0	3	0	2	2	0	0	0	0	0	0	-2	-2	0	-2	0	0	-2	14	3	3	2	0	3	1	1	1	0	0	0	Asymptomatic	NA	No
1292	Male	33.1633	Asymptomatic	0	0	1	0	0	1	1292	ICA		0	0	0	0	0	0	0	-2	0	0	0	0	0	-2	0	-2	0	-2	14	0	0	0	0	0	0	0	0	0	0	0	Asymptomatic	NA	NA
1293	Female	37.7176	Other	0	0	0	0	0	1	1293	CCTA		0	0	0	0	0	0	0	-2	0	0	0	0	-2	0	-2	0	0	-2	14	0	0	0	0	0	0	0	0	0	0	0	Dyspnea	NA	No
1294	Female	32.3939	Asymptomatic	0	0	1	0	0	1	1294	ICA		0	2	0	0	0	0	0	-2	2	0	0	0	-2	0	-2	0	0	0	15	2	2	0	2	2	0	4	4	0	4	4	Asymptomatic	NA	NA
1295	Female	25.2241	Asymptomatic	0	0	0	0	0	1	1295	CCTA		0	0	0	0	0	0	0	-2	0	0	0	-2	-2	0	-2	0	0	-2	13	0	0	0	0	0	0	0	0	0	0	0	Asymptomatic	NA	No
1296	Male	36.5588	Asymptomatic	1	0	0	0	0	1	1296	ICA		2	0	0	0	0	0	0	-2	0	0	0	0	-2	3	-2	2	0	-2	14	3	3	0	0	3	1	1	1	0	0	0	Asymptomatic	NA	NA
1297	Male	39.472	Asymptomatic	0	0	0	0	0	1	1297	CCTA		0	0	0	0	0	0	0	0	0	0	0	-2	0	-2	0	-2	0	-2	14	0	0	0	0	0	0	0	0	0	0	0	Asymptomatic	NA	No
1298	Female	28.0404	Asymptomatic	0	0	1	0	0	1	1298	ICA		0	0	0	0	0	0	0	-2	0	0	0	0	-2	0	-2	0	0	0	15	0	0	0	0	0	0	0	0	0	0	0	None	NA	NA
1299	Male	25.3906	Atypical angina	0	0	1	0	0	1	1299	CCTA		0	0	0	0	0	0	0	0	0	0	2	-2	-2	0	-2	0	0	-2	14	1	0	0	2	2	0	4	4	0	4	4	Atypical	NA	No
1301	Female	25.3902	Typical or unstable angina	0	0	0	0	1	0	1301	ICA		0	0	0	0	0	0	0	0	0	0	0	0	0	0	0	-2	0	0	17	0	0	0	0	0	0	0	0	0	0	0	Typical	NA	NA
1302	Female	30.6667	Atypical angina	0	0	0	0	0	1	1302	CCTA		0	2	0	0	0	2	0	-2	0	0	0	-2	-2	0	-2	0	0	-2	13	2	2	2	0	2	0	4	4	0	4	4	Atypical	NA	No
1303	Female	31.1634	Typical or unstable angina	0	0	0	0	0	1	1303	ICA		2	2	0	0	2	0	0	-2	0	0	0	0	-2	0	-2	0	0	0	15	3	2	2	0	2	0	4	4	0	4	4	Typical	NA	NA
1304	Female	31.8668	Typical or unstable angina	0	0	0	0	0	1	1304	ICA		0	0	0	0	0	0	0	0	-2	0	0	0	-2	0	-2	0	0	0	15	0	0	0	0	0	0	0	0	0	0	0	Typical	NA	NA
1305	Female	32.8933	Asymptomatic	0	0	0	0	0	1	1305	CCTA		0	0	0	0	0	0	0	-2	0	0	0	-2	-2	0	-2	0	0	-2	13	0	0	0	0	0	0	0	0	0	0	0	None	NA	No
1306	Female	28.3987	Other	0	0	1	0	0	1	1306	CCTA		2	0	0	0	3	2	0	-2	0	0	0	0	-2	0	0	-2	0	-2	14	3	2	3	0	3	1	1	1	0	0	0	Dyspnea	NA	No
1307	Male	25.8806	Atypical angina	1	0	1	0	0	0	1307	ICA		0	0	0	0	0	0	0	-2	0	0	0	0	-2	0	-2	0	0	-2	14	0	0	0	0	0	0	0	0	0	0	0	Atypical	NA	NA
1308	Female	27.1816	Typical or unstable angina	0	0	0	0	0	1	1308	CCTA		0	0	0	0	0	0	0	-2	0	0	0	-2	-2	0	-2	0	0	-2	13	0	0	0	0	0	0	0	0	0	0	0	Typical	NA	No
1309	Female	24.4444	Other	0	0	0	0	0	1	1309	ICA		0	0	0	2	2	2	0	-2	0	0	0	-2	-2	0	-2	0	0	3	14	4	0	3	0	3	1	1	1	0	0	0	Dyspnea	NA	NA
1310	Male	26.3465	Asymptomatic	1	0	0	0	0	0	1310	CCTA		0	0	0	0	0	0	0	-2	0	0	0	-2	0	-2	0	-2	0	-2	13	0	0	0	0	0	0	0	0	0	0	0	Asymptomatic	NA	No
1311	Male	24.3046	Typical or unstable angina	0	1	0	0	0	1	1311	ICA		2	0	0	0	3	4	0	-2	3	0	4	4	-2	0	-2	0	4	-2	14	7	2	4	4	4	2	2	2	2	2	2	Typical	NA	NA
1312	Female	25.9695	Other	0	0	1	0	1	1	1312	CCTA		0	0	0	0	0	0	0	-2	0	0	0	-2	-2	0	-2	0	0	-2	13	0	0	0	0	0	0	0	0	0	0	0	Dyspnea	NA	No
1313	Male	24.6097	Typical or unstable angina	0	1	1	0	0	0	1313	ICA		0	0	4	0	0	0	0	-2	2	0	0	-2	-2	0	-2	0	0	-2	13	2	4	0	2	4	1	1	1	1	1	1	Typical	NA	NA
1314	Female	24.8889	Asymptomatic	0	0	1	0	0	1	1314	CCTA		0	0	0	0	0	0	0	-2	0	0	0	-2	-2	0	-2	0	0	-2	13	0	0	0	0	0	0	0	0	0	0	0	Asymptomatic	NA	No
1315	Male	29.5159	Other	1	0	1	0	0	1	1315	ICA		0	0	0	0	0	0	0	-2	3	0	0	-2	-2	0	-2	0	0	-2	13	1	0	0	3	3	1	1	1	0	0	0	Dyspnea	NA	NA
1316	Male	27.6817	Typical or unstable angina	0	0	0	0	0	0	1316	CCTA		0	0	0	0	0	0	0	-2	0	0	0	-2	-2	0	-2	0	0	0	14	0	0	0	0	0	0	0	0	0	0	0	Typical	NA	No
1317	Female	28.9461	Other	0	0	1	0	0	1	1317	ICA		0	0	0	0	0	0	0	-2	0	0	0	0	-2	0	-2	0	0	0	15	0	0	0	0	0	0	0	0	0	0	0	Dyspnea	NA	NA
1318	Male	28.3987	Other	0	1	1	0	0	1	1318	CCTA		3	2	0	2	4	2	0	2	2	2	0	-2	-2	0	-2	2	0	-2	14	9	3	4	2	4	2	2	2	1	1	1	Dyspnea	NA	No
1319	Female	28.8889	Other	0	0	1	0	0	1	1319	ICA		0	4	0	0	0	2	0	-2	2	4	0	0	-2	0	-2	0	0	-2	14	4	4	2	4	4	2	2	2	2	2	2	Dyspnea	NA	NA
1320	Female	33.2937	Other	0	0	0	0	0	0	1320	CCTA		0	0	0	0	0	0	0	-2	0	0	0	-2	-2	0	-2	0	0	-2	13	0	0	0	0	0	0	0	0	0	0	0	Dyspnea	NA	No
1321	Male	22.0386	Other	0	0	1	0	0	1	1321	ICA		3	0	0	0	0	0	0	-2	0	0	0	0	0	-2	1	-2	0	0	15	2	3	0	1	3	1	1	1	0	0	0	Dyspnea	NA	NA
1322	Female	52.3187	Other	0	0	1	0	0	1	1322	CCTA		0	0	0	0	4	0	0	-2	0	0	0	-2	-2	0	-2	0	0	-2	13	1	0	4	0	4	1	1	1	1	1	1	Dyspnea	NA	No
1323	Male	27.6888	Other	0	0	1	0	0	0	1323	ICA
1324	Female	27.0408	Other	0	0	0	0	0	1	1324	CCTA		0	0	0	0	0	0	0	-2	0	0	0	-2	-2	0	0	-2	0	-2	13	0	0	0	0	0	0	0	0	0	0	0	Dyspnea	NA	NA
1325	Female	20.4082	Asymptomatic	0	0	1	0	0	1	1325	ICA		3	3	2	0	0	3	0	-2	2	0	3	4	-2	0	-2	-2	4	2	14	9	3	4	4	4	3	3	3	2	2	2	Asymptomatic	NA	NA
1326	Male	35.9184	Typical or unstable angina	1	0	0	0	0	1	1326	CCTA		0	0	0	0	0	2	0	-2	0	0	0	0	-2	0	-2	0	0	0	15	1	0	2	0	2	0	4	4	0	4	4	Typical	NA	No
1327	Female	17.7154	Typical or unstable angina	1	0	1	0	0	1	1327	ICA		0	0	0	0	0	4	0	-2	0	0	0	-2	-2	0	-2	0	2	-2	13	2	0	4	0	4	1	1	1	1	1	1	Typical	NA	NA
1328	Female	33.2986	Other	0	0	0	0	0	0	1328	CCTA		2	0	0	0	0	0	2	-2	0	0	0	0	0	-2	0	-2	0	0	15	2	2	2	0	2	0	4	4	0	4	4	Dyspnea	NA	No
1329	Female	35.6986	Other	0	0	1	0	0	1	1329	CCTA		0	0	0	2	2	3	4	-2	0	0	0	0	-2	0	-2	0	3	-2	14	5	0	4	0	4	1	1	1	1	1	1	Dyspnea	NA	No
1330	Female	27.7671	Asymptomatic	0	0	1	0	0	1	1330	ICA		0	0	0	0	3	2	0	-2	0	0	0	0	4	-2	0	-2	0	-2	14	3	0	3	4	4	2	2	2	1	1	1	Asymptomatic	NA	NA
1471	Male	35.629	Other	0	0	0	0	0	0	1471	ICA		0	0	4	0	0	4	0	0	0	0	0	0	0	0	0	0	3	0	18	3	4	4	0	4	2	2	2	2	2	2	Dyspnea	NA	NA
1472	Male	32.112	Atypical angina	0	1	0	0	1	1	1472	ICA		0	0	1	0	0	0	0	0	0	0	0	0	0	0	0	0	0	2	18	2	1	2	0	2	0	4	4	0	4	4	Atypical	NA	NA
1473	Male	28.9334	Other	0	0	1	0	1	1	1473	ICA		0	0	0	0	0	2	0	0	0	0	0	0	0	0	0	0	0	0	18	1	0	2	0	2	0	4	4	0	4	4	Dyspnea	NA	NA
1474	Male	26.0299	Typical or unstable angina	0	0	0	0	0	0	1474	ICA		0	0	0	0	0	0	0	0	0	0	0	0	0	-1	0	0	0	0	17	0	0	0	0	0	0	0	0	0	0	0	Typical	NA	NA
1475	Male	27.4445	Atypical angina	0	0	0	0	0	0	1475	CCTA		0	0	0	0	1	0	0	-2	0	1	0	-2	-2	0	-2	0	0	0	14	2	0	1	1	1	0	4	4	0	4	4	Atypical	NA	No
1476	Female	35.1562	Other	0	0	0	0	0	1	1476	ICA		0	0	0	0	0	0	0	0	0	0	0	0	0	0	0	0	0	0	18	0	0	0	0	0	0	0	0	0	0	0	Dyspnea	NA	NA
1477	Male	28.3782	Non-cardiac pain	0	0	0	0	0	0	1477	CCTA		0	0	0	0	0	0	0	-2	0	0	0	-2	-2	0	-2	0	0	0	14	0	0	0	0	0	0	0	0	0	0	0	Non-cardiac	NA	No
1478	Male	28.0816	Atypical angina	0	0	0	0	1	1	1478	CCTA		2	1	1	1	1	1	0	-2	0	0	0	0	-2	0	-2	0	1	0	15	7	2	1	0	2	0	4	4	0	4	4	Atypical	NA	No
1479	Male	26.5123	Other	0	1	1	0	1	1	1479	ICA		0	0	0	0	2	2	4	0	2	3	2	0	-2	0	-2	-2	0	0	15	6	0	4	3	4	2	2	2	1	1	1	Dyspnea	NA	NA
1480	Female	35.629	Non-cardiac pain	0	0	1	0	0	1	1480	CCTA		1	1	4	1	1	0	0	-2	1	0	0	0	-2	1	-2	0	2	0	15	8	4	2	1	4	1	1	1	1	1	1	Non-cardiac	NA	No
1482	Male	33.705	Atypical angina	1	0	1	0	1	1	1482	CCTA		4	1	4	1	3	4	1	-2	1	1	1	1	-2	4	-2	1	2	1	15	15	4	4	1	4	2	2	2	2	2	2	Atypical	NA	No
1483	Male	29.5858	Atypical angina	0	0	0	0	1	0	1483	ICA		0	0	0	0	1	1	0	-2	0	0	0	0	0	-2	-2	-2	0	0	14	2	0	1	0	1	0	4	4	0	4	4	Atypical	NA	NA
1484	Male	32.6946	Atypical angina	0	0	1	0	0	0	1484	ICA		0	4	4	1	4	0	0	-2	0	0	0	-2	0	4	0	0	0	1	16	6	4	4	0	4	2	2	2	2	2	2	Atypical	NA	NA
1485	Female	33.126	Atypical angina	0	0	0	0	0	1	1485	ICA		0	0	0	0	0	0	0	-2	0	0	0	-2	-1	-1	-1	-1	0	0	12	0	0	0	0	0	0	0	0	0	0	0	Atypical	NA	NA
1486	Male	43.0911	Other	0	0	0	0	1	1	1486	ICA		0	0	0	0	0	3	0	-2	0	0	3	0	-1	-1	-1	-1	4	0	13	3	0	4	3	4	2	2	2	1	1	1	Dyspnea	NA	NA
1487	Female	35.0556	Other	0	0	0	0	0	1	1487	CCTA		0	0	0	0	0	0	0	0	0	0	0	0	-2	0	-2	0	0	0	16	0	0	0	0	0	0	0	0	0	0	0	Dyspnea	NA	No
1488	Female	28.5156	Non-cardiac pain	0	0	1	0	1	1	1488	ICA		4	4	0	0	0	4	4	-2	4	0	0	0	-1	-1	-1	-1	0	0	13	5	4	4	4	4	3	3	3	3	3	3	Non-cardiac,	NA	NA
1489	Female	24.4652	Atypical angina	0	0	1	0	0	1	1489	ICA		1	1	1	0	1	1	1	-2	1	1	0	0	-1	-1	-1	-1	0	0	13	8	1	1	1	1	0	4	4	0	4	4	Atypical	NA	NA
1490	Female	32.3232	Other	0	0	0	0	0	1	1490	CCTA		0	0	0	0	2	2	2	-2	2	0	0	0	-2	0	-2	0	0	0	15	4	0	2	2	2	0	4	4	0	4	4	Dyspnea	NA	No
1492	Male	24.7409	Non-cardiac pain	0	1	0	0	0	1	1492	ICA		4	0	0	0	2	0	1	0	0	4	2	0	-1	0	-1	-1	0	1	15	6	4	2	4	4	2	2	2	2	2	2	Non-cardiac	NA	NA
1493	Female	29.7211	Other	0	0	0	0	1	1	1493	ICA		0	0	0	0	2	2	0	-2	0	0	0	-1	-1	-1	-1	-1	0	0	12	2	0	2	0	2	0	4	4	0	4	4	Dyspnea	NA	NA
1495	Male	31.1227	Asymptomatic	0	1	0	0	1	1	1495	ICA		1	3	2	1	2	2	4	4	3	-2	1	-2	-2	1	-2	2	1	1	14	14	3	4	3	4	3	3	3	1	1	1	Asymptomatic	NA	NA
1497	Female	28.3531	Typical or unstable angina	0	0	0	0	1	1	1497	CCTA		4	3	2	1	2	2	1	-2	2	4	3	-2	1	-2	-2	-2	1	-2	12	12	4	2	4	4	2	2	2	2	2	2	Typical	NA	No
1501	Male	32.5964	Typical or unstable angina	0	0	0	0	1	1	1501	ICA		1	4	2	1	2	1	1	2	2	1	2	1	-2	2	-2	1	1	1	16	16	4	2	2	4	1	1	1	1	1	1	Typical	NA	NA
1502	Male	24.5351	Asymptomatic	0	0	0	0	1	0	1502	CCTA		2	1	2	1	1	3	1	-2	1	4	1	4	-2	2	-2	1	4	4	15	15	2	4	4	4	2	2	2	2	2	2	Asymptomatic	NA	No
1503	Male	29.321	Typical or unstable angina	0	1	0	0	1	1	1503	ICA		1	1	1	2	1	4	2	-2	1	1	1	1	1	-2	1	-2	1	2	15	15	1	4	1	4	1	1	1	1	1	1	Typical	NA	NA
